# Supplementary material for: Thirty loci identified for heart rate response to exercise and recovery implicate autonomic nervous system
Source: Nat Commun. 2018 May 16;9:1947. doi: 10.1038/s41467-018-04148-1 (PMC5955978; doi:10.1038/s41467-018-04148-1)
Supplement: Supplementary file 3 — Supplementary Data 1 [file 41467_2018_4148_MOESM3_ESM.xlsx]

## Sheet: SD1_GWS folowing rec
Supplementary Data 1: Genome-wide significant SNPs for HR response to recovery in the discovery sample
Chr	Pos	SNP	EA	AA	EAF	β	SE	P	N
1	12075680	rs79893269	G	A	0.946788	0.906698	0.157778	9.1e-09	38822.5
7	116110055	rs1007751	A	T	0.484659	-0.38701	0.0703203	3.7e-08	39558.8
7	116111078	rs7810505	G	T	0.484641	-0.386978	0.0703174	3.7e-08	39569.5
7	116113107	rs717957	G	C	0.484579	-0.386622	0.0703077	3.8e-08	39582.3
7	116113744	rs28495552	C	G	0.484566	-0.386723	0.0703066	3.8e-08	39586
7	116115841	rs12671606	G	T	0.484587	-0.386489	0.0702962	3.8e-08	39598
7	116116264	rs28557111	G	A	0.484591	-0.386507	0.0702947	3.8e-08	39599.7
7	116118330	rs926197	C	A	0.484594	-0.386388	0.0702851	3.9e-08	39611.5
7	116122943	rs6976316	G	A	0.484641	-0.384032	0.0702621	4.6e-08	39650
7	116159961	rs2109514	G	A	0.500923	-0.391063	0.0706186	3.1e-08	39462.4
7	116160524	rs55883210	G	A	0.500773	-0.390138	0.0705932	3.3e-08	39484.5
10	102559421	rs4917911	G	A	0.111418	0.62159	0.111661	2.6e-08	39470.3
12	24758480	rs4963772	G	A	0.850553	-0.560197	0.0987752	1.4e-08	39494.3
12	24760456	rs34219605	A	G	0.850515	-0.560773	0.0986939	1.3e-08	39545.3
12	24762501	rs11047527	A	C	0.850563	-0.559191	0.0986845	1.5e-08	39573.8
12	24770878	rs17287293	A	G	0.85116	-0.56188	0.0988383	1.3e-08	39650
12	24771967	rs10842383	C	T	0.851163	-0.563488	0.0988999	1.2e-08	39610
12	24773562	rs12829213	G	A	0.851262	-0.563916	0.0988978	1.2e-08	39622.9
12	24773919	rs112630705	G	A	0.851253	-0.565341	0.0988966	1.1e-08	39624.8
12	24776752	rs137913153	A	G	0.851221	-0.564227	0.0988978	1.2e-08	39619.3
12	24781446	rs11047539	A	G	0.851288	-0.563712	0.0988961	1.2e-08	39630
12	24784139	rs4246224	G	A	0.851302	-0.56341	0.0988966	1.2e-08	39630.7
12	24788339	rs11047543	G	A	0.850731	-0.549262	0.0987496	2.7e-08	39650
12	33356589	rs7973521	A	G	0.541209	-0.394603	0.07062	2.3e-08	39454.9
12	33400234	rs7315423	C	T	0.467784	-0.411656	0.0702684	4.7e-09	39606.7
12	33405354	rs1840971	A	G	0.465388	-0.417638	0.0702836	2.8e-09	39626.4
12	33407448	rs4603390	A	G	0.465507	-0.418011	0.0704019	2.9e-09	39511.7
12	33407687	rs6488150	G	C	0.685135	-0.422273	0.0756604	2.4e-08	39485.3
12	33414907	rs1457677	A	G	0.466982	-0.408902	0.0704385	6.4e-09	39442.2
12	33421377	rs3911505	A	T	0.461558	-0.406141	0.070619	8.9e-09	39279.1
12	33421784	rs7972671	G	A	0.461683	-0.408742	0.0706168	7.1e-09	39275.3
12	33433155	rs1840972	C	G	0.461399	-0.40774	0.0708422	8.6e-09	39029.7
12	33440641	rs1379541	T	C	0.511825	-0.476056	0.070894	1.9e-11	38952.8
12	33446165	rs10844534	A	G	0.492927	-0.484064	0.0707308	7.7e-12	39242.2
12	33446630	rs4142890	G	C	0.485066	-0.452817	0.0709573	1.8e-10	39055.7
12	33447645	rs1905403	A	C	0.492755	-0.481321	0.0706383	9.5e-12	39339.3
12	33452295	rs1601144	G	A	0.493569	-0.489929	0.070606	4e-12	39370.5
12	33452797	rs11052601	C	A	0.49364	-0.48913	0.0706088	4.3e-12	39363.4
12	33459554	rs4551851	G	A	0.4934	-0.487864	0.0705585	4.7e-12	39415.7
12	33462978	rs1905432	T	G	0.493648	-0.48802	0.0705757	4.7e-12	39404.6
12	33464273	rs10772061	G	A	0.493534	-0.487521	0.0705631	4.9e-12	39414.7
12	33466941	rs1601140	A	G	0.49347	-0.488418	0.070562	4.5e-12	39411.9
12	33475559	rs10743816	T	A	0.496756	-0.488187	0.0705867	4.6e-12	39428.9
12	33480199	rs11052619	C	T	0.497232	-0.485859	0.0705809	5.8e-12	39427.7
12	33482604	rs1905423	A	C	0.493538	-0.491118	0.0706565	3.6e-12	39313.9
12	33485042	rs10844554	A	G	0.497839	-0.509812	0.0707079	5.6e-13	39275.8
12	33492266	rs10772067	G	A	0.501417	-0.509288	0.070678	5.8e-13	39357.3
12	33493764	rs7315242	G	A	0.501315	-0.508763	0.0706854	6.1e-13	39350
12	33496183	rs1905412	C	T	0.501323	-0.515511	0.0706793	3e-13	39404.9
12	33500973	rs112882206	T	G	0.501088	-0.514252	0.0706722	3.4e-13	39410.7
12	33501883	rs10772069	A	G	0.501142	-0.515036	0.0706697	3.1e-13	39419.6
12	33503554	rs12296290	G	T	0.501333	-0.515742	0.0706631	2.9e-13	39421.4
12	33508498	rs10844564	T	C	0.501595	-0.516928	0.0706692	2.6e-13	39415.5
12	33510115	rs4587807	G	A	0.492951	-0.587721	0.070397	6.9e-17	39316.9
12	33511917	rs4244865	G	A	0.421964	-0.557836	0.0713655	5.4e-15	39548
12	33511983	rs4244866	G	C	0.414721	-0.543925	0.0717922	3.6e-14	39291.6
12	33516963	rs1905408	G	A	0.421986	-0.559854	0.071362	4.3e-15	39549.2
12	33517984	rs7312012	A	G	0.421921	-0.559842	0.0713583	4.3e-15	39555.4
12	33521151	rs4931717	G	A	0.421856	-0.558979	0.0713543	4.7e-15	39561.7
12	33529164	rs2389194	A	G	0.421898	-0.559	0.0713289	4.6e-15	39590.3
12	33529288	rs9888363	T	C	0.421886	-0.558977	0.0713286	4.6e-15	39589.3
12	33533374	rs10732554	C	T	0.422358	-0.559117	0.0713028	4.5e-15	39650
12	33534368	rs1905427	T	C	0.422007	-0.561098	0.0713019	3.6e-15	39615.2
12	33537387	rs1343676	T	C	0.494252	-0.593776	0.0702902	3e-17	39451.9
12	33543024	rs12301124	T	C	0.421915	-0.562192	0.0713977	3.4e-15	39505
12	33546967	rs76361959	C	T	0.701885	-0.419662	0.0769472	4.9e-08	39335.9
12	33547395	rs2892701	T	C	0.421948	-0.562288	0.0714305	3.5e-15	39458.1
12	33548530	rs7294492	C	T	0.421346	-0.561803	0.0715059	3.9e-15	39435.7
12	33550365	rs11052679	C	A	0.493251	-0.407659	0.0705723	7.6e-09	39329.6
12	33550537	rs11052680	C	G	0.492942	-0.403836	0.0707373	1.1e-08	39168.1
12	33550538	rs11052681	T	A	0.49294	-0.403851	0.0707263	1.1e-08	39179.7
12	33551308	rs7314754	C	T	0.492736	-0.40251	0.0705395	1.2e-08	39381.1
12	33551841	rs7315695	G	C	0.416627	-0.564818	0.0717446	3.5e-15	39278.6
12	33553574	rs10772076	A	C	0.420812	-0.557306	0.0715193	6.6e-15	39438.5
12	33553867	rs10844580	G	A	0.420838	-0.556596	0.0715187	7.1e-15	39437.7
12	33554297	rs6488159	T	C	0.492667	-0.40324	0.0705569	1.1e-08	39365.7
12	33555872	rs2389196	A	G	0.492802	-0.402396	0.0705625	1.2e-08	39351.4
12	33556357	rs12424970	G	T	0.512555	-0.405893	0.0706674	9.3e-09	39275
12	33556717	rs6488160	A	C	0.492848	-0.402863	0.0705686	1.1e-08	39352.6
12	33557224	rs7309981	C	G	0.492837	-0.40285	0.070575	1.1e-08	39345.7
12	33557607	rs7974985	A	G	0.492865	-0.402765	0.0705794	1.2e-08	39344.9
12	33558720	rs1905431	A	G	0.492863	-0.402693	0.0705801	1.2e-08	39344.5
12	33559475	rs1905428	G	C	0.492854	-0.402799	0.070579	1.1e-08	39344.3
12	33559524	rs2389197	C	T	0.492891	-0.402675	0.0705854	1.2e-08	39337.6
12	33559593	rs10844581	T	C	0.492851	-0.402783	0.0705792	1.2e-08	39344.2
12	33560873	rs10844582	A	G	0.420348	-0.555285	0.0715702	8.6e-15	39408.6
12	33561966	rs10844583	G	T	0.492257	-0.400295	0.0705833	1.4e-08	39341.3
12	33562006	rs10506109	C	G	0.492263	-0.400274	0.0705836	1.4e-08	39341.3
12	33562535	rs11052685	G	A	0.492267	-0.400386	0.0705825	1.4e-08	39342.1
12	33563116	rs10844586	T	C	0.512083	-0.401827	0.070686	1.3e-08	39259.9
12	33563673	rs57052865	T	C	0.492235	-0.401124	0.0705778	1.3e-08	39348.5
12	33565065	rs10844587	C	T	0.512137	-0.401422	0.0706784	1.4e-08	39268.6
12	33565297	rs10844588	T	C	0.492234	-0.401137	0.070578	1.3e-08	39348.2
12	33565686	rs57563723	C	G	0.491638	-0.397357	0.0706151	1.8e-08	39296.8
12	33567470	rs11052688	G	C	0.491999	-0.399006	0.0706362	1.6e-08	39296.8
12	33568198	rs11610318	T	C	0.492024	-0.398854	0.070643	1.6e-08	39297.2
12	33576990	rs7980799	A	C	0.421595	-0.571097	0.071597	1.5e-15	39245.9
12	33584754	rs1482989	G	A	0.631648	-0.54183	0.0733435	1.5e-13	38999.3
12	33586881	rs7971226	A	G	0.421783	-0.578901	0.0715728	6.1e-16	39289.8
12	33588388	rs11052705	T	C	0.421749	-0.579071	0.0715814	6e-16	39281.6
12	33590787	rs7138393	G	C	0.535455	-0.445969	0.0706687	2.8e-10	39220.2
12	33592003	rs9971799	G	T	0.537723	-0.444544	0.0708313	3.5e-10	39165.4
12	33592681	rs7309229	C	G	0.536493	-0.443046	0.0707092	3.7e-10	39253.5
12	33593127	rs6488162	T	C	0.440388	-0.619322	0.0714293	4.3e-18	39078.1
12	33594515	rs1482993	G	A	0.465021	-0.599321	0.0705016	1.9e-17	39523.5
12	33596502	rs12582423	G	C	0.566112	-0.457706	0.0709236	1.1e-10	39578
12	33596654	rs12426748	G	T	0.585977	-0.458658	0.0713693	1.3e-10	39650
12	33598563	rs1351683	G	A	0.465114	-0.599446	0.0704656	1.8e-17	39556.6
12	33598775	rs1351682	G	A	0.465262	-0.599734	0.0704713	1.7e-17	39552.6
12	33599127	rs6488163	C	T	0.586035	-0.45833	0.0713829	1.4e-10	39616.1
12	33599387	rs1482992	G	A	0.586008	-0.458405	0.0713876	1.4e-10	39610.2
12	33602986	rs4931719	G	A	0.46684	-0.596219	0.0704342	2.6e-17	39530.9
12	33603544	rs10844611	T	C	0.466773	-0.597371	0.0704537	2.3e-17	39529.7
12	33603676	rs10844612	T	C	0.466596	-0.597178	0.0704518	2.3e-17	39532
12	33604164	rs1384597	A	T	0.587673	-0.456089	0.0714469	1.7e-10	39594.8
12	33605362	rs10844613	A	G	0.462887	-0.604228	0.0708828	1.5e-17	39085
12	33609675	rs1601007	G	C	0.465993	-0.601208	0.0706175	1.7e-17	39363.3
12	33611352	rs1601008	A	G	0.465799	-0.60068	0.0705962	1.8e-17	39389.8
12	33612348	rs61927700	T	C	0.582415	-0.477508	0.0715106	2.4e-11	39423.2
12	33613317	rs1842885	A	G	0.465798	-0.600781	0.0705972	1.7e-17	39389.2
12	33614283	rs1482987	G	C	0.465929	-0.601136	0.0705977	1.7e-17	39387
12	33615236	rs1447873	A	G	0.466812	-0.597721	0.0704559	2.2e-17	39533.9
12	33615841	rs1580396	C	A	0.467124	-0.596254	0.0704577	2.6e-17	39526.5
12	33618048	rs2200156	C	A	0.466696	-0.598064	0.070472	2.1e-17	39516.6
12	33619751	rs7133659	A	G	0.583278	-0.475449	0.071421	2.8e-11	39553.1
12	33622899	rs1384598	T	A	0.466706	-0.598205	0.0704703	2.1e-17	39520.7
12	33623126	rs11052720	G	T	0.583454	-0.478983	0.071422	2e-11	39543.9
12	33623204	rs10161311	G	A	0.466543	-0.598154	0.0704678	2.1e-17	39524.2
12	33623806	rs10161491	T	C	0.466759	-0.598929	0.0704674	1.9e-17	39527.9
12	33624416	rs726748	C	T	0.583461	-0.474709	0.0714223	3e-11	39556.3
12	33624579	rs1384599	G	A	0.466696	-0.596816	0.0704557	2.4e-17	39533.8
12	33625010	rs10844618	A	G	0.466813	-0.597288	0.0704678	2.3e-17	39521.7
12	33626509	rs12319055	C	T	0.466885	-0.597638	0.0704679	2.2e-17	39514.2
12	33626530	rs11052722	G	A	0.486496	-0.591166	0.0703659	4.4e-17	39501.9
12	33628193	rs74627697	G	A	0.583471	-0.474824	0.0714273	3e-11	39549.1
12	33629519	rs1601006	C	T	0.467319	-0.600539	0.0705637	1.7e-17	39411.1
12	33631695	rs61927702	A	G	0.467476	-0.600658	0.0705329	1.7e-17	39449.5
12	33633599	rs7303356	G	C	0.486326	-0.591467	0.0703447	4.2e-17	39531.9
12	33634658	rs1601005	A	G	0.466772	-0.595	0.070459	3.1e-17	39544.9
12	33634855	rs7138529	T	C	0.466553	-0.594655	0.0704573	3.2e-17	39545.3
12	33635336	rs10437795	C	G	0.466614	-0.594725	0.0704494	3.1e-17	39554.4
12	33635630	rs7311794	C	T	0.46685	-0.594789	0.0704432	3.1e-17	39554
12	33638352	rs11052728	G	A	0.366537	-0.475882	0.0731606	7.8e-11	39543.2
12	33644835	rs7971612	C	T	0.577255	-0.460903	0.0713892	1.1e-10	39546.8
12	33645009	rs1905240	A	G	0.364842	-0.474946	0.0732009	8.7e-11	39650
12	33646586	rs1839061	C	A	0.460495	-0.582247	0.0706418	1.7e-16	39610.5
12	33646892	rs1839062	G	A	0.460482	-0.582202	0.0706442	1.7e-16	39605.2
12	33647406	rs2389214	C	A	0.460462	-0.582049	0.0706375	1.7e-16	39612.5
12	33647491	rs4348987	A	G	0.364614	-0.475287	0.0732288	8.6e-11	39592.3
12	33647529	rs4348988	A	T	0.460451	-0.581622	0.0706364	1.8e-16	39613.2
12	33648538	rs2200158	G	A	0.577256	-0.46058	0.0713725	1.1e-10	39576.3
12	33648544	rs2200159	G	C	0.460581	-0.583437	0.0706307	1.5e-16	39614.3
12	33648630	rs2220059	C	T	0.460577	-0.583372	0.0706304	1.5e-16	39614.9
12	33648783	rs113162707	A	T	0.578349	-0.465105	0.07154	8e-11	39415.2
12	33648787	rs61927725	G	C	0.578271	-0.463448	0.0715308	9.2e-11	39434.2
12	33648835	rs61927726	A	G	0.577633	-0.461945	0.0714441	1e-10	39513.1
12	33649029	rs11535974	A	G	0.460663	-0.583552	0.0706219	1.4e-16	39616.1
12	33649229	rs11559754	G	A	0.460573	-0.583457	0.0706313	1.4e-16	39614
12	33649457	rs2389215	C	T	0.460575	-0.583429	0.070631	1.5e-16	39614.2
12	33650463	rs2220060	G	A	0.460531	-0.582211	0.0706311	1.7e-16	39611.6
12	33651637	rs11052731	G	A	0.460728	-0.583912	0.0706303	1.4e-16	39606.7
12	33653477	rs7972688	T	C	0.460399	-0.582881	0.0706237	1.5e-16	39616.1
12	33654952	rs7962269	C	T	0.577143	-0.460299	0.0714073	1.1e-10	39534.1
12	33655082	rs7965096	A	G	0.460632	-0.583496	0.0706397	1.5e-16	39599.5
12	33655419	rs2084391	C	T	0.460603	-0.583906	0.0706339	1.4e-16	39604.5
12	33657801	rs11052732	A	G	0.460099	-0.582729	0.0706349	1.6e-16	39606.2
12	33663185	rs12425430	C	T	0.577211	-0.458817	0.0713694	1.3e-10	39584
12	33663849	rs10772088	A	T	0.460631	-0.58272	0.0705912	1.5e-16	39632.8
12	33667690	rs61927728	T	C	0.557525	-0.458492	0.070953	1e-10	39581.8
12	33669583	rs11052736	T	C	0.53918	0.585041	0.070566	1.1e-16	39650
12	33669639	rs12578378	C	G	0.577171	-0.459083	0.0713636	1.3e-10	39586.8
12	33672325	rs7313428	T	C	0.557651	-0.45944	0.0709427	9.4e-11	39594.5
12	33674667	rs1825277	G	A	0.577165	-0.459431	0.0713765	1.2e-10	39575.4
12	33674962	rs4123995	T	G	0.577107	-0.459072	0.0713902	1.3e-10	39560.6
12	33676707	rs7314943	A	T	0.577011	-0.458455	0.0713821	1.3e-10	39566.3
12	33677321	rs12579242	C	T	0.57712	-0.459322	0.0713761	1.2e-10	39569.6
12	33677394	rs61927729	T	C	0.557508	-0.457605	0.0709674	1.1e-10	39578.9
12	33677966	rs138585668	T	C	0.539216	0.583585	0.0706189	1.4e-16	39602.7
12	33678166	rs61927732	T	C	0.5575	-0.457767	0.070968	1.1e-10	39577.3
12	33679809	rs1817500	T	G	0.557328	-0.457308	0.070985	1.2e-10	39558.6
12	33680803	rs2389217	T	C	0.589019	-0.47994	0.0753868	1.9e-10	35810.1
12	33680929	rs2389218	C	A	0.539421	0.581604	0.0706131	1.8e-16	39615
12	33682405	rs1994135	T	C	0.519616	0.5759	0.0704737	3e-16	39568.2
12	33684509	rs12819439	A	C	0.539553	0.582236	0.0706355	1.7e-16	39595.3
12	33684754	rs12820541	G	A	0.539447	0.584046	0.0706225	1.3e-16	39594.5
12	33685875	rs7965929	A	C	0.577153	-0.460342	0.071438	1.2e-10	39518.5
12	33689436	rs1601003	A	T	0.539192	0.583644	0.0706288	1.4e-16	39578.9
12	33690326	rs1482983	A	C	0.539419	0.582322	0.0706558	1.7e-16	39561
12	33691010	rs10844624	T	C	0.64461	0.624104	0.0736495	2.4e-17	39514.6
12	33691601	rs1482982	C	T	0.559737	-0.489183	0.0711375	6.1e-12	39507.5
12	33691763	rs1482981	C	G	0.559696	-0.48814	0.0711229	6.7e-12	39523.1
12	33691977	rs61927734	A	T	0.559664	-0.488294	0.0711224	6.6e-12	39518
12	33692179	rs7958788	T	C	0.624734	0.610518	0.0728715	5.4e-17	39477.6
12	33692290	rs11052742	A	C	0.624734	0.610527	0.0728715	5.4e-17	39477.7
12	33693006	rs10844625	C	T	0.625196	0.608734	0.0728549	6.5e-17	39492.7
12	33693438	rs7297538	T	C	0.644515	0.626886	0.0736594	1.7e-17	39519.3
12	33693639	rs4323992	G	A	0.5596	-0.48805	0.0711247	6.8e-12	39517.7
12	33694780	rs1579909	T	C	0.625465	0.608452	0.0728934	7e-17	39470.2
12	33695066	rs1816958	A	T	0.625419	0.608576	0.0728839	6.8e-17	39480.2
12	33695383	rs67243558	T	C	0.646174	0.630964	0.0738625	1.3e-17	39336.2
12	33695385	rs66542958	T	G	0.646237	0.630641	0.0738751	1.4e-17	39327.6
12	33695999	rs11052745	G	T	0.625511	0.609634	0.0728748	6e-17	39491.4
12	33696070	rs61927750	T	C	0.55952	-0.489371	0.0711276	6e-12	39517.6
12	33697065	rs10844628	T	C	0.624965	0.609832	0.0728369	5.6e-17	39523.6
12	33697096	rs10844629	T	A	0.624888	0.610754	0.0728485	5.1e-17	39510.8
12	33697205	rs61927752	T	C	0.559635	-0.489432	0.0711305	6e-12	39510.7
12	33697473	rs11052746	G	T	0.625094	0.610333	0.072881	5.6e-17	39492
12	33697674	rs2121831	G	A	0.644881	0.625956	0.0736791	2e-17	39512.8
12	33697913	rs11052747	C	G	0.625261	0.609004	0.072872	6.4e-17	39504.8
12	33698724	rs1351681	G	A	0.645193	0.627388	0.0736881	1.7e-17	39507.5
12	33699277	rs61927753	A	G	0.560383	-0.489425	0.0712444	6.4e-12	39394.6
12	33699285	rs11829476	C	T	0.560421	-0.489565	0.0712392	6.3e-12	39401.1
12	33700544	rs7297346	T	C	0.55978	-0.490566	0.0711689	5.5e-12	39478.6
12	33700556	rs7297354	T	C	0.559823	-0.490224	0.0711702	5.7e-12	39480.6
12	33701108	rs17637821	T	C	0.559665	-0.490463	0.0711406	5.4e-12	39508
12	33701863	rs7138912	G	C	0.559631	-0.489934	0.0711377	5.7e-12	39511.7
12	33702261	rs7297316	G	A	0.55969	-0.490531	0.0711246	5.3e-12	39520.9
12	33703107	rs7966400	C	T	0.568508	-0.498457	0.0714569	3e-12	39332.3
12	33704257	rs1842886	A	T	0.55976	-0.489892	0.0711312	5.7e-12	39517.4
12	33704439	rs2859821	A	G	0.624862	0.608647	0.072868	6.7e-17	39514
12	33704737	rs61927754	C	T	0.559735	-0.490076	0.0711255	5.6e-12	39522
12	33705242	rs61927755	T	C	0.559653	-0.489093	0.0711517	6.2e-12	39497.6
12	33707023	rs7979562	C	T	0.559782	-0.489222	0.0711563	6.2e-12	39493.5
12	33708552	rs10506110	A	C	0.638171	0.629539	0.0738641	1.6e-17	39029.9
12	33709729	rs1905241	G	A	0.561026	-0.486717	0.0712132	8.2e-12	39488.9
12	33709931	rs61927756	A	G	0.560736	-0.488371	0.0712523	7.2e-12	39432.1
12	33710109	rs61927757	A	G	0.560629	-0.488322	0.0712209	7.1e-12	39466.1
12	33711564	rs745608	G	A	0.560779	-0.488934	0.0711951	6.5e-12	39493.8
12	33712017	rs61927758	T	C	0.560631	-0.488377	0.0712202	7e-12	39468.2
12	33713297	rs61927759	C	T	0.561105	-0.488818	0.071166	6.5e-12	39534.2
12	33713631	rs1482994	T	C	0.644802	0.630794	0.0736421	1.1e-17	39535.6
12	33713834	rs7308214	T	A	0.644069	0.629553	0.0736504	1.3e-17	39520.5
12	33714314	rs12424056	G	A	0.561036	-0.488623	0.0711597	6.6e-12	39539.2
12	33714374	rs12424046	C	T	0.561035	-0.488657	0.0711597	6.6e-12	39539.2
12	33714473	rs12426686	A	G	0.561048	-0.488806	0.0711588	6.5e-12	39541.6
12	33716044	rs7487184	A	C	0.437942	-0.634492	0.0763682	9.7e-17	34387.3
12	33718343	rs1447872	C	A	0.645201	0.631558	0.0737273	1.1e-17	39467.1
12	33718591	rs815028	T	C	0.439371	0.488325	0.0712118	7e-12	39476.8
12	33719563	rs708140	G	A	0.438945	0.488425	0.0711575	6.7e-12	39545.1
12	33719664	rs708141	G	A	0.438941	0.488461	0.071157	6.7e-12	39548.8
12	33719872	rs708142	G	A	0.438941	0.488479	0.0711568	6.7e-12	39549.6
12	33719879	rs11052757	A	G	0.644328	0.631644	0.0736425	9.7e-18	39543.5
12	33719962	rs708143	A	C	0.463103	0.475776	0.0707769	1.8e-11	39540.9
12	33720602	rs815046	C	T	0.438943	0.488517	0.0711556	6.6e-12	39551.1
12	33721422	rs864173	A	C	0.438579	0.48541	0.0711764	9.1e-12	39524.9
12	33721807	rs860088	T	C	0.4391	0.488862	0.071157	6.4e-12	39531.6
12	33722057	rs815045	C	G	0.438963	0.489598	0.0711511	5.9e-12	39550.7
12	33722209	rs815044	A	G	0.447148	0.496231	0.0715683	4.1e-12	38890.5
12	33722599	rs815043	C	T	0.438966	0.489618	0.0711501	5.9e-12	39552
12	33722730	rs1093031	C	T	0.438967	0.48961	0.07115	5.9e-12	39552
12	33723466	rs12821909	T	C	0.644341	0.631358	0.0736394	1e-17	39547.7
12	33724126	rs11052759	G	A	0.644777	0.630675	0.0736335	1.1e-17	39548.7
12	33724221	rs815042	C	A	0.438975	0.489742	0.0711473	5.8e-12	39555.7
12	33724949	rs11052760	A	T	0.644371	0.632465	0.0736438	8.8e-18	39548.1
12	33725193	rs815037	C	T	0.439016	0.4907	0.0711459	5.3e-12	39557.8
12	33725409	rs864614	C	A	0.438978	0.489799	0.071145	5.8e-12	39558.5
12	33726340	rs861525	C	T	0.26995	0.440923	0.0792702	2.7e-08	39650
12	33726434	rs861526	A	G	0.438941	0.489971	0.0711504	5.7e-12	39553.8
12	33726459	rs815047	C	T	0.438941	0.489971	0.0711504	5.7e-12	39553.8
12	33726757	rs815049	G	C	0.43897	0.49007	0.0711554	5.7e-12	39548.5
12	33727270	rs815052	C	A	0.438982	0.489947	0.0711448	5.7e-12	39558.6
12	33729308	rs843785	T	C	0.438965	0.490066	0.0711518	5.7e-12	39547.5
12	33729352	rs864174	C	A	0.438965	0.490091	0.0711518	5.7e-12	39547.5
12	33729679	rs2263218	C	G	0.438969	0.490075	0.0711528	5.7e-12	39546.2
12	33730368	rs10844642	A	C	0.623796	0.614866	0.0728308	3.1e-17	39518.6
12	33731194	rs11052767	A	G	0.623811	0.614742	0.072837	3.2e-17	39503
12	33731580	rs708145	G	A	0.439013	0.490633	0.0711638	5.4e-12	39532.8
12	33731808	rs708146	C	G	0.439013	0.490683	0.0711644	5.4e-12	39530
12	33732869	rs10772096	A	G	0.620557	0.620607	0.0727277	1.4e-17	39486.2
12	33733119	rs1068864	A	C	0.439	0.490967	0.0711653	5.2e-12	39529.7
12	33733265	rs708139	C	A	0.439001	0.491012	0.0711658	5.2e-12	39528.7
12	33733764	rs10743824	C	T	0.620927	0.618498	0.0727041	1.8e-17	39501.2
12	33734170	rs1384591	T	C	0.64138	0.63743	0.0735047	4.2e-18	39539.4
12	33734271	rs1384590	C	T	0.641777	0.636111	0.073501	5e-18	39528.1
12	33734783	rs2218650	A	G	0.641052	0.6417	0.0734916	2.5e-18	39522.1
12	33734935	rs2200155	G	A	0.641382	0.637565	0.0735023	4.2e-18	39542.4
12	33735871	rs10844644	A	G	0.64137	0.637905	0.0735003	4e-18	39543.3
12	33736808	rs10772097	T	C	0.594142	0.569067	0.0717695	2.2e-15	39546.9
12	33737099	rs10844645	C	T	0.614776	0.583759	0.0724155	7.6e-16	39579.9
12	33737383	rs4459397	T	C	0.617603	0.578983	0.0725276	1.4e-15	39577.2
12	33737411	rs708136	A	G	0.437195	0.484185	0.0711991	1e-11	39513.4
12	33737705	rs10844646	T	C	0.593797	0.568878	0.0717632	2.2e-15	39550.3
12	33738306	rs10743825	G	C	0.586813	0.556226	0.0715992	7.9e-15	39461.1
12	33740600	rs11052768	A	G	0.614327	0.560489	0.0722982	9e-15	39601
12	33740842	rs12828716	C	T	0.614326	0.560467	0.0722971	9e-15	39601.9
12	33741911	rs10772098	A	G	0.611373	0.565536	0.0721663	4.6e-15	39633.3
12	33743099	rs10844648	G	A	0.611387	0.569698	0.0721665	2.9e-15	39650
12	33745669	rs6488172	A	G	0.454599	0.467802	0.0708111	3.9e-11	39544
12	33749030	rs12818637	A	G	0.590699	0.552022	0.0715821	1.2e-14	39571.7
12	33749131	rs4931773	G	A	0.434138	0.470024	0.0712146	4.1e-11	39513.7
12	33750457	rs10743826	A	G	0.590688	0.552645	0.0715854	1.2e-14	39570.2
12	33752794	rs1873012	T	C	0.608426	0.569634	0.0721716	3e-15	39562
12	33752808	rs1873011	T	C	0.431451	0.478819	0.0713229	1.9e-11	39475.9
12	33754496	rs10844651	C	G	0.608661	0.569765	0.0721654	2.9e-15	39565
12	33754877	rs10844652	T	G	0.608639	0.569545	0.0721537	2.9e-15	39578.6
12	33755772	rs1386941	T	C	0.611577	0.565812	0.0722677	4.9e-15	39570.2
12	33756375	rs1873010	T	C	0.431475	0.479445	0.0713178	1.8e-11	39477.4
12	33756569	rs6488174	T	C	0.431447	0.479442	0.071315	1.8e-11	39480.2
12	33757011	rs7304271	G	T	0.431823	0.479374	0.0713627	1.8e-11	39418.1
12	33757012	rs12833526	G	A	0.612029	0.566441	0.0723581	4.9e-15	39486.4
12	33758311	rs10844653	G	C	0.608852	0.571375	0.0721838	2.5e-15	39546.8
12	33758434	rs10844654	G	A	0.611588	0.566222	0.0722928	4.8e-15	39544.8
12	33758718	rs7312172	C	G	0.590897	0.554112	0.0716914	1.1e-14	39508.8
12	33761162	rs10844655	G	A	0.6087	0.571149	0.0722203	2.6e-15	39511
12	33761652	rs12371062	T	C	0.59079	0.553585	0.071732	1.2e-14	39468.7
12	33762142	rs1844113	A	C	0.430116	0.481099	0.0714849	1.7e-11	39341.7
12	33767783	rs7978355	T	C	0.608789	0.570722	0.0722096	2.7e-15	39507
12	33768658	rs6488175	G	C	0.470766	0.4213	0.0708591	2.8e-09	39356
12	33769090	rs10844658	G	A	0.611609	0.565664	0.0723325	5.3e-15	39503.4
12	33769326	rs10844659	A	T	0.611568	0.565526	0.0723252	5.3e-15	39509.1
12	33769519	rs12366461	G	A	0.611578	0.565497	0.0723247	5.3e-15	39510.3
12	33769662	rs1488388	G	T	0.611576	0.565469	0.0723243	5.3e-15	39510.8
12	33771480	rs12371523	G	A	0.611198	0.566468	0.0723579	4.9e-15	39461.7
12	33772887	rs12368688	A	T	0.611316	0.565808	0.0723505	5.3e-15	39471.1
12	33772953	rs11052788	G	T	0.611193	0.566511	0.0723581	4.9e-15	39461.1
12	33773115	rs10444426	C	T	0.611195	0.566528	0.0723582	4.9e-15	39460.9
12	33773405	rs11052789	G	A	0.611196	0.566516	0.0723582	4.9e-15	39461
12	33773501	rs3941052	C	A	0.608409	0.571769	0.0722443	2.5e-15	39456.4
12	33774441	rs10844662	A	C	0.61084	0.566944	0.0723977	4.8e-15	39409.6
12	33774620	rs717712	G	A	0.608408	0.57181	0.0722442	2.5e-15	39456.5
12	33776163	rs11052791	A	G	0.591064	0.553521	0.0717142	1.2e-14	39483.3
12	33776431	rs11052792	A	G	0.611685	0.565059	0.0723186	5.6e-15	39517.7
12	33779863	rs11052797	C	T	0.611534	0.563217	0.0723193	6.8e-15	39492.9
12	33781389	rs10844663	T	C	0.60885	0.56752	0.0721949	3.8e-15	39504.2
12	33781709	rs10844664	C	G	0.591111	0.552129	0.0717152	1.4e-14	39464.3
12	33781959	rs10844665	C	A	0.588308	0.555941	0.0716157	8.3e-15	39465.4
12	33781959	rs10844665	C	A	0.588308	0.555941	0.0716157	8.3e-15	39465.4
12	33782125	rs11052802	A	G	0.591096	0.551931	0.0717079	1.4e-14	39471.1
12	33782541	rs11052803	A	G	0.611505	0.56375	0.0723145	6.4e-15	39490.4
12	33784405	rs10844668	G	A	0.61136	0.563945	0.0722942	6.2e-15	39503.4
12	33786596	rs11052806	A	G	0.611156	0.562698	0.0723195	7.2e-15	39467.9
12	33787404	rs10844669	C	T	0.607201	0.565253	0.0721637	4.8e-15	39440.1
12	33788835	rs7312504	G	A	0.611345	0.561837	0.072314	7.9e-15	39488.1
12	33789527	rs11052811	C	G	0.611585	0.561602	0.0722956	8e-15	39517.8
12	33793264	rs10844671	T	C	0.612408	0.557071	0.0723502	1.4e-14	39487.5
12	33793922	rs12820852	T	C	0.611238	0.561768	0.0722797	7.7e-15	39527.3
12	33794334	rs12370711	G	A	0.608546	0.565591	0.0721628	4.6e-15	39540.8
12	33794958	rs11052813	T	A	0.611283	0.562042	0.0722606	7.4e-15	39547
12	33798546	rs11052815	T	C	0.591118	0.550545	0.0716803	1.6e-14	39513.3
12	33800746	rs10772103	T	C	0.608609	0.565674	0.0721451	4.5e-15	39557.9
12	33802245	rs11052819	A	G	0.590967	0.550737	0.0716548	1.5e-14	39537.2
12	33802760	rs7962021	C	A	0.611483	0.562046	0.0722685	7.4e-15	39542.8
12	33803709	rs11052820	C	T	0.611395	0.56194	0.0722517	7.4e-15	39558.1
12	33804595	rs12366322	G	C	0.611395	0.56195	0.0722513	7.4e-15	39558.4
12	33807563	rs7968383	T	C	0.611403	0.561877	0.0722465	7.4e-15	39563.6
12	33809602	rs7295852	C	T	0.611476	0.561447	0.0722471	7.8e-15	39564.2
12	33809640	rs7312082	T	A	0.611476	0.56145	0.0722471	7.8e-15	39564.3
12	33809897	rs7296424	G	A	0.608683	0.565139	0.0721241	4.7e-15	39582.5
12	33810162	rs11052823	G	A	0.611586	0.56073	0.0722367	8.3e-15	39579.3
12	33810521	rs10772105	C	T	0.608646	0.565143	0.0721258	4.7e-15	39580
12	33812132	rs7315881	C	G	0.60842	0.567154	0.0721054	3.7e-15	39601.5
12	33813119	rs1971987	G	A	0.611405	0.563574	0.0722138	6e-15	39601.3
12	33813583	rs4547186	G	A	0.604805	0.561961	0.071978	5.8e-15	39650
12	33813585	rs4638394	C	T	0.410367	0.46301	0.0719507	1.2e-10	39287.1
12	33814734	rs10844677	A	G	0.611322	0.562673	0.0722037	6.6e-15	39609.1
12	33814950	rs11052826	C	T	0.611321	0.562632	0.0722048	6.6e-15	39607.5
12	33815010	rs10772107	G	T	0.608569	0.566683	0.0720939	3.8e-15	39617.1
12	33815221	rs12823209	A	G	0.611318	0.562522	0.0722065	6.7e-15	39605.6
12	33815820	rs1352393	A	G	0.409849	0.454625	0.0719124	2.6e-10	39344.7
12	33816732	rs12369448	G	A	0.61141	0.562079	0.0722271	7.1e-15	39581
12	33816789	rs12369424	C	T	0.611411	0.56204	0.0722274	7.2e-15	39580.7
12	33819388	rs10844678	C	T	0.611483	0.56033	0.0722419	8.7e-15	39571.4
12	33821532	rs10844679	G	C	0.611445	0.560538	0.0722593	8.7e-15	39554.9
12	33821736	rs11611987	G	A	0.611436	0.561535	0.0722621	7.8e-15	39539.1
12	33822173	rs11052829	G	C	0.611696	0.562436	0.0723461	7.6e-15	39462
12	33822562	rs11052830	C	T	0.611529	0.560453	0.0722582	8.7e-15	39561
12	33825077	rs7954221	C	T	0.453496	0.46441	0.0708811	5.7e-11	39454.9
12	33826241	rs2035659	T	C	0.432375	0.430938	0.0713622	1.6e-09	39297.3
12	33828500	rs11052834	G	A	0.691062	0.432914	0.0763241	1.4e-08	39488.1
12	33831663	rs7137000	C	A	0.70044	0.419691	0.0768282	4.7e-08	39642.9
12	33832578	rs12819557	A	G	0.622775	0.53821	0.0725685	1.2e-13	39583.1
12	33833198	rs1979580	C	T	0.700465	0.421032	0.0768522	4.3e-08	39623.2
12	33836722	rs11052840	C	T	0.625569	0.528193	0.0728237	4.1e-13	39448
12	33836862	rs11052841	C	T	0.597739	0.536567	0.0718576	8.2e-14	39499.3
12	33837788	rs4394914	A	G	0.497148	0.394204	0.0702862	2e-08	39484.4
12	33839548	rs10772109	G	T	0.500498	0.389238	0.070275	3e-08	39470.9
12	33839589	rs2035660	G	A	0.622586	0.539692	0.0725711	1e-13	39562.5
12	33839887	rs2171533	G	A	0.497262	0.39304	0.0702769	2.2e-08	39478.9
12	33841079	rs1906539	C	T	0.6226	0.540077	0.0725735	9.9e-14	39563.1
12	33841755	rs10772110	T	C	0.497203	0.393612	0.0702859	2.1e-08	39486.8
12	33841914	rs4931757	T	C	0.621567	0.532968	0.0725467	2e-13	39544.7
12	33843575	rs10772111	A	G	0.500412	0.386974	0.0702804	3.7e-08	39485.7
12	33843712	rs10844684	G	A	0.597883	0.548002	0.0720924	2.9e-14	39236.8
12	33846524	rs11052844	A	G	0.622691	0.540185	0.0725957	1e-13	39558.7
12	33848520	rs10844687	G	A	0.622745	0.539797	0.0725875	1e-13	39553.3
12	33850109	rs2087270	C	T	0.509879	0.413458	0.0702856	4e-09	39469
12	33853823	rs11052853	G	A	0.622808	0.539981	0.072642	1.1e-13	39496.4
12	33853886	rs10772113	T	G	0.509717	0.414262	0.0702792	3.8e-09	39478
12	33853970	rs10772114	G	A	0.509732	0.414293	0.0702829	3.8e-09	39475.7
12	33854112	rs10743830	A	C	0.513041	0.407897	0.0703257	6.6e-09	39445.8
12	33854131	rs11052854	T	A	0.622842	0.537642	0.0726776	1.4e-13	39466
12	33854214	rs10743831	T	A	0.513116	0.408417	0.0702747	6.2e-09	39500.7
12	33854246	rs11052855	G	A	0.623657	0.541894	0.0727407	9.4e-14	39442.8
12	33854254	rs11052856	A	T	0.623868	0.54184	0.0727809	9.7e-14	39392.4
12	33854752	rs10844690	C	A	0.513078	0.408524	0.070285	6.2e-09	39492.1
12	33855020	rs12370197	T	C	0.622407	0.531336	0.0726144	2.5e-13	39490.3
12	33856800	rs1471963	G	A	0.520045	0.427447	0.0704742	1.3e-09	39258.1
12	33858936	rs10129020	T	G	0.512627	0.405997	0.0703088	7.7e-09	39454
12	33862511	rs5007804	A	G	0.623003	0.538595	0.0726107	1.2e-13	39554.3
12	33863270	rs7960520	T	C	0.623005	0.53879	0.0726088	1.2e-13	39540.5
12	33864055	rs11052861	T	G	0.622925	0.538866	0.072595	1.1e-13	39568.5
12	33864999	rs11052862	T	C	0.622927	0.538864	0.0725949	1.1e-13	39568.6
12	33865197	rs10844693	G	A	0.51312	0.408837	0.0702623	5.9e-09	39515
12	33865682	rs10844694	A	C	0.513037	0.407854	0.0702749	6.5e-09	39503.6
12	33867588	rs4931743	T	C	0.51331	0.410269	0.0702815	5.3e-09	39496.4
12	33868111	rs7980233	T	G	0.512861	0.40711	0.0702609	6.9e-09	39530.8
12	33868199	rs7965329	C	A	0.513156	0.410428	0.0702779	5.2e-09	39498.7
12	33870437	rs1825903	G	C	0.513235	0.409551	0.0702685	5.6e-09	39509.3
12	33871423	rs3862406	G	A	0.623062	0.539359	0.0726042	1.1e-13	39561.8
12	33871870	rs4931758	G	A	0.513271	0.408198	0.0702694	6.3e-09	39510.6
12	33871969	rs4931759	T	C	0.513265	0.408318	0.0702686	6.2e-09	39511.5
12	33872381	rs11052864	T	A	0.623053	0.538496	0.0726053	1.2e-13	39561
12	33872464	rs11052865	A	G	0.623029	0.53858	0.0726084	1.2e-13	39557.1
12	33872836	rs11052868	C	G	0.623055	0.538515	0.0726054	1.2e-13	39561
12	33875369	rs1386936	G	A	0.513229	0.409361	0.0702767	5.7e-09	39499.4
12	33876852	rs11052870	C	T	0.622989	0.539555	0.0726032	1.1e-13	39540.8
12	33876913	rs11052871	G	A	0.62305	0.539357	0.072615	1.1e-13	39546.4
12	33876954	rs11052872	G	A	0.623056	0.539371	0.0726251	1.1e-13	39535.9
12	33877396	rs11052873	A	T	0.623064	0.53965	0.0726004	1.1e-13	39563
12	33879130	rs11612987	T	C	0.513229	0.408064	0.0702727	6.4e-09	39504.8
12	33880177	rs7314542	T	A	0.622985	0.539855	0.0725898	1e-13	39555.6
12	33880967	rs2892717	C	A	0.513349	0.40924	0.0702579	5.7e-09	39514
12	33882535	rs2129428	T	C	0.622975	0.538955	0.0725894	1.1e-13	39555.7
12	33882665	rs2171289	G	A	0.622963	0.539148	0.072591	1.1e-13	39553
12	33883546	rs2129892	G	A	0.62298	0.540069	0.0725904	1e-13	39553.9
12	33883787	rs2129891	C	T	0.513392	0.410254	0.0702535	5.2e-09	39527
12	33884146	rs10743832	A	C	0.513021	0.407963	0.0702577	6.4e-09	39534.4
12	33885547	rs1486879	C	T	0.623006	0.539664	0.0725868	1e-13	39574.1
12	33886138	rs10772115	A	G	0.513414	0.409802	0.0702485	5.4e-09	39531.1
12	33886529	rs7301767	A	T	0.513388	0.409987	0.0702497	5.3e-09	39529.1
12	33886682	rs7301952	A	G	0.623012	0.539673	0.0725873	1e-13	39573.1
12	33886819	rs7302434	G	A	0.513384	0.410269	0.0702515	5.2e-09	39528.1
12	33887104	rs1994496	G	A	0.622979	0.540153	0.0725907	1e-13	39553.3
12	33887145	rs1994495	C	T	0.513384	0.410252	0.0702514	5.2e-09	39528.1
12	33887499	rs1565026	T	C	0.51373	0.410687	0.070291	5.1e-09	39482.3
12	33887897	rs11052879	A	G	0.623058	0.539385	0.0725947	1.1e-13	39566
12	33890017	rs11052882	T	C	0.513152	0.407386	0.0702599	6.7e-09	39533.9
12	33890158	rs10844698	C	T	0.513081	0.407577	0.0702496	6.6e-09	39544.6
12	33894712	rs1601631	T	G	0.622245	0.540035	0.0726879	1.1e-13	39436
12	33894986	rs1608906	T	C	0.514824	0.411338	0.0702942	4.9e-09	39526.5
12	33895389	rs1608908	C	A	0.538646	0.402192	0.070435	1.1e-08	39517.2
12	33895414	rs1608910	T	C	0.538604	0.402149	0.0704266	1.1e-08	39525.8
12	33896874	rs12371545	G	A	0.623117	0.540013	0.0725973	1e-13	39566.8
12	33897481	rs10743833	C	T	0.511931	0.417708	0.0702609	2.8e-09	39534.7
12	33897795	rs10772116	G	C	0.537226	0.403248	0.070568	1.1e-08	39349.1
12	33898361	rs4931760	T	C	0.514752	0.410856	0.0702727	5e-09	39548.4
12	33899381	rs2200555	C	G	0.538571	0.402643	0.0704066	1.1e-08	39544.3
12	33899621	rs1463634	A	G	0.53857	0.402623	0.0704062	1.1e-08	39544.5
12	33900096	rs10772117	C	T	0.538753	0.403111	0.0704097	1e-08	39531
12	33901229	rs1486889	A	G	0.538667	0.402219	0.0704144	1.1e-08	39534.2
12	33901640	rs7956626	C	T	0.514976	0.412491	0.0702746	4.4e-09	39534.3
12	33903609	rs11052885	T	C	0.617804	0.519072	0.0723542	7.3e-13	39554.6
12	33903826	rs11052886	A	T	0.617888	0.518496	0.0723649	7.8e-13	39542.7
12	33904445	rs1525898	G	T	0.497993	0.38366	0.0702451	4.7e-08	39516.4
12	33905293	rs1906136	C	T	0.497925	0.384529	0.0702992	4.5e-08	39463.7
12	33908491	rs1405025	C	T	0.498007	0.384126	0.07023	4.5e-08	39536.4
12	33908678	rs11052889	G	A	0.619054	0.509369	0.0723878	2e-12	39539.5
12	33908706	rs11052890	T	A	0.617841	0.518582	0.0723152	7.4e-13	39589.3
12	33908740	rs1486883	C	T	0.49806	0.383961	0.0702225	4.6e-08	39543.9
12	33910566	rs7979207	T	C	0.498104	0.384169	0.0702136	4.5e-08	39552.7
12	33910914	rs11052893	T	A	0.593884	0.519276	0.0716498	4.2e-13	39600.1
12	33912869	rs7315655	G	A	0.498182	0.382895	0.0702065	4.9e-08	39561.2
12	33914422	rs7138254	G	T	0.498244	0.383034	0.0702138	4.9e-08	39559.8
12	33914444	rs7138013	A	G	0.593671	0.519583	0.0716508	4.1e-13	39590.4
12	33916236	rs1906140	G	A	0.593643	0.51931	0.0716435	4.2e-13	39594.9
12	33916328	rs11519382	G	T	0.594022	0.519044	0.0716614	4.4e-13	39594.3
12	33916913	rs11052896	T	A	0.618066	0.518005	0.0723032	7.8e-13	39614
12	33917373	rs10844702	C	A	0.618028	0.517892	0.0722888	7.8e-13	39627.4
12	33918596	rs1463638	A	G	0.593617	0.519116	0.0716207	4.2e-13	39618.8
12	33918636	rs1965298	A	G	0.61796	0.517903	0.0722694	7.7e-13	39646.4
12	33918696	rs1463637	T	C	0.593637	0.51957	0.071621	4e-13	39617.1
12	33919481	rs11052897	T	A	0.617961	0.517912	0.0722695	7.7e-13	39646.4
12	33921084	rs11052898	T	C	0.618006	0.517591	0.0722773	8e-13	39638.3
12	33922400	rs1843740	C	T	0.618028	0.517964	0.0722829	7.7e-13	39635.4
12	33926148	rs6488182	G	A	0.559535	0.50202	0.0707699	1.3e-12	39554.1
12	33926271	rs6488184	G	C	0.617927	0.51809	0.0722735	7.6e-13	39637.3
12	33926919	rs11052900	A	G	0.593317	0.520589	0.0716145	3.6e-13	39619.8
12	33927050	rs11052901	A	G	0.593594	0.52044	0.0716154	3.7e-13	39635.9
12	33927138	rs11052902	A	G	0.617659	0.519364	0.0722587	6.6e-13	39647.1
12	33927434	rs11052903	A	G	0.593594	0.520432	0.0716153	3.7e-13	39635.9
12	33929635	rs11052904	A	G	0.617659	0.519389	0.072258	6.6e-13	39647.6
12	33930551	rs117886792	C	T	0.617934	0.518329	0.0722705	7.4e-13	39647.7
12	33932543	rs1352208	T	C	0.49817	0.38316	0.070186	4.8e-08	39587.6
12	33933058	rs12368866	A	G	0.617982	0.517941	0.072278	7.7e-13	39640.2
12	33933127	rs6488185	G	C	0.498099	0.384103	0.0701894	4.4e-08	39586.1
12	33936089	rs10844707	T	C	0.602832	0.48732	0.0717117	1.1e-11	39640
12	33937939	rs1405024	T	A	0.497754	0.384922	0.0702064	4.2e-08	39569.7
12	33938304	rs1525894	G	A	0.617806	0.518251	0.0722696	7.4e-13	39650
12	33939676	rs1906137	T	A	0.49816	0.383236	0.0701903	4.8e-08	39582.3
12	33939984	rs1825746	C	T	0.498121	0.384091	0.07019	4.4e-08	39581.8
12	33941033	rs1525897	C	T	0.603114	0.485728	0.0717433	1.3e-11	39624.1
12	33942715	rs3937819	A	G	0.498109	0.384011	0.0701941	4.5e-08	39579.3
12	33943019	rs1589903	C	T	0.60317	0.484888	0.0717571	1.4e-11	39614.4
12	33943377	rs2087127	T	A	0.603167	0.484948	0.0717546	1.4e-11	39611.5
12	33945435	rs1608907	A	G	0.497936	0.384152	0.0702077	4.5e-08	39567.5
12	33945489	rs1852221	G	T	0.578797	0.489286	0.0712142	6.4e-12	39605.8
12	33946151	rs35947410	G	T	0.61805	0.519618	0.0728036	9.5e-13	39090.2
12	33946151	rs35947410	G	T	0.61805	0.519618	0.0728036	9.5e-13	39090.2
12	33947450	rs7979535	G	T	0.603094	0.485813	0.0717555	1.3e-11	39614
12	33950434	rs11052916	C	T	0.602718	0.479303	0.0717399	2.4e-11	39614.8
12	33951121	rs11608842	C	T	0.578385	0.482823	0.0712161	1.2e-11	39588.8
12	33951369	rs11610995	T	C	0.578371	0.482675	0.0712159	1.2e-11	39590.4
12	33951808	rs148582242	G	T	0.602764	0.478998	0.0717481	2.5e-11	39606.6
12	33952363	rs2200553	G	A	0.602468	0.480362	0.0717317	2.1e-11	39609.7
12	33952881	rs11494810	C	A	0.578607	0.482819	0.0712197	1.2e-11	39597.7
12	33955465	rs34118460	C	G	0.602709	0.479702	0.0717415	2.3e-11	39612.1
12	33955762	rs11052919	C	G	0.602393	0.480419	0.0717571	2.2e-11	39586.7
12	33955891	rs11052920	T	G	0.578361	0.48303	0.071217	1.2e-11	39587.9
12	33957135	rs1906134	A	C	0.602655	0.479626	0.0717483	2.3e-11	39603.6
12	33957476	rs11052922	A	G	0.578385	0.483325	0.0712184	1.1e-11	39588.5
12	33957896	rs11052924	A	G	0.602704	0.479742	0.071741	2.3e-11	39612.5
12	33958874	rs1830086	C	T	0.60277	0.479708	0.071752	2.3e-11	39603.4
12	33958931	rs1405031	A	C	0.578459	0.484512	0.0712325	1e-11	39578.6
12	33960803	rs2204495	A	T	0.578613	0.483202	0.071211	1.2e-11	39608.7
12	33961022	rs10844712	G	A	0.578656	0.483298	0.0712181	1.2e-11	39603.5
12	33962448	rs1525904	T	C	0.60261	0.480136	0.0717536	2.2e-11	39597.9
12	33962940	rs1852226	G	A	0.578337	0.48353	0.0712254	1.1e-11	39579.7
12	33963684	rs10506119	A	G	0.60269	0.480002	0.0717534	2.2e-11	39599.1
12	33964163	rs1525903	T	C	0.578599	0.483604	0.0712232	1.1e-11	39596.6
12	33964824	rs11052930	A	G	0.602683	0.4802	0.07174	2.2e-11	39611.8
12	33968444	rs10844715	A	G	0.57826	0.483571	0.0712272	1.1e-11	39575.8
12	33969087	rs11612025	A	G	0.606361	0.474773	0.0722072	4.9e-11	39255.3
12	33969881	rs11052933	G	A	0.602653	0.479775	0.0717346	2.3e-11	39612.6
12	33970381	rs11052934	T	C	0.578296	0.483456	0.0712202	1.1e-11	39588.5
12	33970946	rs11052935	C	T	0.578559	0.483389	0.0712256	1.1e-11	39595.9
12	33972315	rs1586411	T	C	0.602681	0.479878	0.0717362	2.2e-11	39616.6
12	33972670	rs764395	C	T	0.602684	0.479871	0.0717359	2.2e-11	39616.7
12	33973123	rs11052939	A	G	0.57864	0.483253	0.0712154	1.2e-11	39608.2
12	33973284	rs11052940	G	A	0.602683	0.479877	0.0717358	2.2e-11	39617.6
12	33973522	rs11052941	C	T	0.602683	0.479871	0.0717358	2.2e-11	39616.5
12	33973663	rs7298099	G	C	0.602427	0.480171	0.0717659	2.2e-11	39575.1
12	33974122	rs6488186	G	A	0.578605	0.483242	0.0712191	1.2e-11	39601.9
12	33974669	rs7967627	G	T	0.578721	0.483661	0.0712225	1.1e-11	39597.3
12	33975029	rs6488187	C	T	0.578583	0.482954	0.0712135	1.2e-11	39608.6
12	33975209	rs7306007	C	G	0.578639	0.483281	0.0712326	1.2e-11	39587.7
12	33978737	rs7955514	G	A	0.602642	0.479777	0.071728	2.2e-11	39624.3
12	33978766	rs7955313	C	T	0.602642	0.479777	0.071728	2.2e-11	39624.3
12	33981973	rs11052948	T	C	0.602564	0.4796	0.0717367	2.3e-11	39613
12	33983132	rs1352211	G	A	0.578551	0.483778	0.0712133	1.1e-11	39612.1
12	33983187	rs1352210	A	G	0.578314	0.483987	0.0712138	1.1e-11	39601.9
12	33983408	rs1352209	G	A	0.578658	0.483926	0.0712219	1.1e-11	39606.1
12	33984143	rs11052949	C	T	0.602897	0.480528	0.0717748	2.2e-11	39584.3
12	33985843	rs1872746	T	C	0.512627	0.393507	0.0702273	2.1e-08	39564.6
12	33985987	rs1872745	G	A	0.578496	0.482466	0.0712157	1.2e-11	39606.5
12	33986181	rs11052951	T	A	0.578294	0.482718	0.0712084	1.2e-11	39603.1
12	33987714	rs10844719	A	G	0.578635	0.482504	0.071216	1.2e-11	39606.9
12	33987859	rs10844720	G	T	0.578578	0.482513	0.0712059	1.2e-11	39617.7
12	33988048	rs11052952	G	A	0.602707	0.479383	0.0717369	2.3e-11	39616.1
12	33989289	rs1589902	G	A	0.578579	0.482462	0.0712059	1.2e-11	39617.9
12	33992000	rs35366144	C	G	0.60294	0.478917	0.0717623	2.5e-11	39599.6
12	33993512	rs11052954	C	G	0.578585	0.481748	0.0712013	1.3e-11	39626.4
12	33994809	rs1565019	T	C	0.57855	0.485687	0.071241	9.3e-12	39650
12	33995354	rs11052957	G	A	0.578817	0.490608	0.0712147	5.6e-12	39603.7
12	33995865	rs6488189	C	T	0.603115	0.484228	0.071745	1.5e-11	39615
12	33997095	rs11052959	T	C	0.601262	0.473751	0.071661	3.8e-11	39630.8
12	33997754	rs11052960	A	T	0.601314	0.474228	0.071672	3.7e-11	39621.6
12	33998075	rs12367292	T	C	0.601333	0.473308	0.0716758	4e-11	39616.6
12	33999142	rs1586410	C	T	0.601153	0.473782	0.0716964	3.9e-11	39594.6
12	33999257	rs61931675	G	C	0.608184	-0.393936	0.0718769	4.2e-08	39522.6
12	33999271	rs4287396	G	A	0.601316	0.473075	0.0716755	4.1e-11	39615.4
12	33999392	rs4341621	A	G	0.578753	0.481212	0.071202	1.4e-11	39610.4
12	33999675	rs4287397	G	A	0.601315	0.472971	0.071676	4.1e-11	39614.5
12	34000173	rs2087128	T	C	0.578675	0.482182	0.0712159	1.3e-11	39583.7
12	34000643	rs2086778	A	G	0.601309	0.472697	0.071677	4.3e-11	39613.9
12	34001484	rs2389242	G	A	0.601245	0.472795	0.0716878	4.2e-11	39584.4
12	34008574	rs1608912	C	T	0.578616	0.478261	0.0712177	1.9e-11	39589.7
12	34008665	rs1852222	C	A	0.578589	0.478304	0.0712307	1.9e-11	39574
12	34009504	rs10844725	C	A	0.60163	0.470161	0.0717392	5.6e-11	39554
12	34009739	rs11513513	G	T	0.578749	0.477159	0.0712221	2.1e-11	39587
12	34010231	rs7313137	T	G	0.601994	0.469882	0.0718081	6e-11	39496.8
12	34010249	rs1608911	T	C	0.601994	0.469886	0.0718082	6e-11	39496.8
12	34010996	rs11052964	G	C	0.601225	0.469049	0.0716783	6e-11	39607.4
12	34012080	rs1843736	C	G	0.601268	0.468547	0.0716719	6.3e-11	39615.6
12	34014807	rs4539411	T	C	0.578706	0.475064	0.0712109	2.5e-11	39596.2
12	34015305	rs1843737	A	G	0.57854	0.475803	0.071203	2.4e-11	39592.2
12	34015697	rs11611190	G	A	0.601243	0.467139	0.0716705	7.1e-11	39615.7
12	34016021	rs56308002	C	G	0.601334	0.466801	0.0716767	7.4e-11	39611.6
12	34016312	rs55753649	C	G	0.601335	0.466677	0.0716761	7.5e-11	39612
12	34017435	rs10844727	C	T	0.57875	0.47457	0.0712007	2.6e-11	39604.9
12	34018179	rs7308565	C	T	0.600874	0.469494	0.0723707	8.7e-11	38737.6
12	34019826	rs11052966	C	T	0.578607	0.474315	0.0711912	2.7e-11	39603.2
12	34020109	rs10844728	G	C	0.601348	0.465106	0.0716674	8.6e-11	39620
12	34022919	rs10844729	T	C	0.601215	0.464144	0.0716435	9.3e-11	39634.5
12	34025896	rs1486882	A	G	0.599719	0.463441	0.0716735	1e-10	39539.7
12	34026721	rs10844730	G	C	0.595473	-0.401516	0.0714285	1.9e-08	39581.2
12	34029708	rs11052973	A	G	0.599375	0.463181	0.0716176	1e-10	39588.1
12	34029877	rs11052974	T	G	0.599459	0.462771	0.0716215	1e-10	39588.5
12	34031199	rs12832312	G	A	0.602954	0.477052	0.0720168	3.5e-11	39302.7
12	34032923	rs2200554	C	T	0.599734	0.463096	0.0715738	9.8e-11	39644.6
12	34034179	rs2389269	C	T	0.599734	0.463082	0.071574	9.8e-11	39643.3
12	34035030	rs11052977	A	C	0.592487	0.437221	0.0718697	1.2e-09	39011
12	34035565	rs2389271	G	A	0.577229	0.471402	0.0711171	3.4e-11	39624.3
12	34035774	rs11052979	G	T	0.599779	0.462811	0.0715843	1e-10	39632.4
12	34036036	rs11052980	T	C	0.577123	0.472464	0.071125	3.1e-11	39597.3
12	34036668	rs1352206	G	A	0.577236	0.471131	0.071117	3.5e-11	39620.7
12	34036862	rs1352207	A	G	0.577123	0.471945	0.0711204	3.2e-11	39604.7
12	34037104	rs10844732	A	C	0.599795	0.462926	0.071584	1e-10	39636.2
12	34038392	rs12831685	C	T	0.577033	0.471898	0.0711154	3.2e-11	39616.7
12	34039762	rs7138522	G	A	0.599696	0.463343	0.0715736	9.6e-11	39640.7
12	34041259	rs4547187	T	C	0.57716	0.472632	0.0711198	3e-11	39603.6
12	34041901	rs7133447	A	G	0.577066	0.472378	0.0711055	3.1e-11	39616
12	34043083	rs10844734	G	A	0.577237	0.47148	0.0711124	3.4e-11	39624.1
12	34043433	rs10844735	G	A	0.599737	0.463407	0.0715681	9.5e-11	39648.9
12	34043619	rs1486886	C	T	0.577176	0.47162	0.0711026	3.3e-11	39634
12	34044479	rs4931770	G	T	0.599861	0.463249	0.0715893	9.7e-11	39630.5
12	34044557	rs4931771	G	A	0.599748	0.461925	0.0715738	1.1e-10	39650
12	34044590	rs4931772	G	A	0.57724	0.471596	0.0711132	3.3e-11	39624.7
12	34045388	rs1384860	T	C	0.577179	0.471594	0.0711019	3.3e-11	39634.4
12	34045787	rs11052983	C	A	0.57719	0.468574	0.0711417	4.5e-11	39585.4
12	34045904	rs11052984	T	C	0.577193	0.468521	0.0711411	4.5e-11	39585.8
12	34047375	rs1601628	A	C	0.577258	0.468503	0.0711536	4.6e-11	39574.8
12	34047389	rs1843735	C	G	0.577147	0.469357	0.0711572	4.2e-11	39557.3
12	34047536	rs1843734	G	A	0.599835	0.461016	0.0716339	1.2e-10	39586.3
12	34047626	rs1843733	T	C	0.577143	0.469384	0.0711563	4.2e-11	39557.7
12	34048927	rs2101396	T	A	0.577105	0.471135	0.0711567	3.6e-11	39557.1
12	34050729	rs4931775	G	A	0.599829	0.46056	0.0716777	1.3e-10	39549.9
12	34051531	rs6488196	G	A	0.577057	0.468705	0.0711738	4.5e-11	39541.3
12	34052578	rs11052986	T	C	0.576992	0.46873	0.0711632	4.5e-11	39547.7
12	34053308	rs4365131	T	C	0.577165	0.467788	0.0711706	4.9e-11	39558.9
12	34055146	rs7960309	C	T	0.599666	0.460659	0.0716415	1.3e-10	39580.3
12	34055611	rs7975714	T	C	0.599702	0.460812	0.0716464	1.3e-10	39578
12	34055645	rs7960878	C	A	0.599689	0.460509	0.0716436	1.3e-10	39578
12	34055895	rs7295324	A	G	0.599677	0.460961	0.0716446	1.2e-10	39580.2
12	34056304	rs1387789	C	A	0.577143	0.467916	0.0711687	4.9e-11	39561.2
12	34058647	rs11052990	T	A	0.599667	0.460658	0.0716417	1.3e-10	39580.4
12	34059018	rs11052991	A	C	0.577078	0.467933	0.0711579	4.8e-11	39570.4
12	34059503	rs10844738	T	A	0.576975	0.468631	0.0711611	4.5e-11	39563
12	34061848	rs2636082	T	A	0.577533	0.463287	0.0711788	7.6e-11	39539.3
12	34062252	rs12371021	T	C	0.599972	0.456431	0.0716399	1.9e-10	39566.7
12	34062386	rs2636072	C	T	0.577244	0.465266	0.0711654	6.2e-11	39543.7
12	34063049	rs2636073	C	T	0.577221	0.46566	0.07115	6e-11	39561.4
12	34064056	rs2636074	C	T	0.57725	0.465682	0.0711624	6e-11	39548.4
12	34064077	rs1490109	T	C	0.577347	0.464916	0.0711587	6.4e-11	39557.4
12	34064295	rs2625897	G	A	0.577157	0.465359	0.0711575	6.2e-11	39553.3
12	34064431	rs68124042	C	A	0.599805	0.456609	0.0716431	1.8e-10	39565.5
12	34065275	rs10844739	T	C	0.599876	0.456488	0.0716309	1.9e-10	39575.9
12	34065843	rs11052994	C	T	0.599701	0.456306	0.0716535	1.9e-10	39549.6
12	34066388	rs7955240	G	A	0.596205	-0.392246	0.0714868	4.1e-08	39534.2
12	34067693	rs12816252	G	A	0.599917	0.456419	0.0716624	1.9e-10	39546.8
12	34067736	rs12816423	G	A	0.600145	0.456903	0.0716915	1.9e-10	39524.2
12	34067771	rs2389272	T	C	0.594591	-0.398801	0.0714073	2.3e-08	39565
12	34067930	rs10844740	C	T	0.59466	-0.39799	0.0714016	2.5e-08	39562.4
12	34067965	rs1092989	A	G	0.577353	0.464747	0.0711676	6.6e-11	39551.5
12	34068301	rs11052995	G	A	0.59468	-0.398117	0.0714008	2.5e-08	39565.4
12	34069778	rs11052997	A	G	0.594675	-0.39789	0.0713998	2.5e-08	39570.5
12	34070061	rs35968614	C	A	0.599867	0.45575	0.0716296	2e-10	39579.7
12	34070080	rs7487513	A	G	0.594682	-0.397889	0.0714	2.5e-08	39566.1
12	34071595	rs11524524	C	T	0.599935	0.455459	0.0716411	2.1e-10	39569.3
12	34072114	rs2636093	T	A	0.577302	0.464017	0.0711386	6.9e-11	39577.8
12	34072330	rs11537422	C	T	0.594749	-0.398065	0.0714079	2.5e-08	39559.1
12	34074799	rs11513277	G	T	0.599867	0.455274	0.0716347	2.1e-10	39575.7
12	34075077	rs11513519	G	A	0.599876	0.455176	0.0716333	2.1e-10	39574.8
12	34075149	rs2389274	T	C	0.594683	-0.397244	0.0713957	2.6e-08	39579.3
12	34076696	rs3912551	C	T	0.594996	-0.400892	0.0713986	2e-08	39579.2
12	34079022	rs11053000	C	T	0.599754	0.455014	0.0716378	2.1e-10	39564.3
12	34081343	rs4104182	G	A	0.59994	0.454776	0.0716462	2.2e-10	39567.3
12	34081932	rs7308662	C	T	0.599844	0.454632	0.0716287	2.2e-10	39584.1
12	34083116	rs2636087	A	T	0.576953	0.466894	0.0711285	5.2e-11	39578.2
12	34083499	rs11053002	T	C	0.594852	-0.404144	0.0714284	1.5e-08	39522.5
12	34083553	rs7952746	G	A	0.594766	-0.403448	0.0714321	1.6e-08	39528.6
12	34085979	rs113991966	T	A	0.603218	0.46005	0.0721963	1.9e-10	39088.4
12	34086519	rs11519389	T	A	0.57736	0.462968	0.0711564	7.7e-11	39563
12	34086563	rs11519121	C	T	0.599933	0.454664	0.0716478	2.2e-10	39567.6
12	34087303	rs11053004	T	C	0.577345	0.462908	0.071159	7.8e-11	39561.3
12	34087630	rs4931778	T	A	0.599919	0.454645	0.0716507	2.2e-10	39565
12	34091605	rs1490110	A	G	0.594199	-0.396896	0.0714971	2.8e-08	39474.9
12	34091626	rs11053005	A	C	0.600259	0.454215	0.0717453	2.4e-10	39465.2
12	34091637	rs1705757	A	G	0.577605	0.462416	0.0712585	8.6e-11	39452.6
12	34092598	rs2667444	A	G	0.577243	0.462629	0.0711673	8e-11	39550.4
12	34092930	rs10844748	G	T	0.594686	-0.396801	0.0714158	2.8e-08	39562.5
12	34093228	rs11053010	G	A	0.599903	0.454383	0.0716491	2.3e-10	39568.2
12	34094272	rs1826144	A	G	0.599892	0.454189	0.0716504	2.3e-10	39565.9
12	34097401	rs1912773	T	C	0.599716	0.454196	0.071669	2.3e-10	39545.4
12	34097891	rs2389276	T	C	0.577242	0.461995	0.0711787	8.5e-11	39540.5
12	34098801	rs73103090	C	T	0.600129	0.454125	0.0717211	2.4e-10	39502.1
12	34099651	rs10844751	T	G	0.595864	-0.392847	0.0714532	3.8e-08	39496.8
12	34102394	rs7137146	G	A	0.594834	-0.394547	0.0714073	3.3e-08	39499.8
12	34102459	rs814669	C	T	0.577804	0.460925	0.0711952	9.5e-11	39542.2
12	34102780	rs1844526	G	A	0.600403	0.453347	0.071699	2.6e-10	39551.6
12	34103183	rs1844525	T	A	0.600332	0.453132	0.0716857	2.6e-10	39562.8
12	34103519	rs11053014	G	A	0.600291	0.453257	0.0716907	2.6e-10	39556.3
12	34103591	rs11053015	C	T	0.577741	0.461001	0.071185	9.4e-11	39550.9
12	34104372	rs11053016	C	T	0.601219	0.45297	0.0718344	2.9e-10	39431.1
12	34104376	rs860950	C	G	0.578624	0.460785	0.0713248	1e-10	39421.2
12	34105047	rs4086956	A	T	0.577741	0.460943	0.0711874	9.5e-11	39548.6
12	34105558	rs11053017	T	C	0.600054	0.451247	0.071684	3.1e-10	39538.7
12	34105719	rs1817761	C	T	0.600344	0.453378	0.0716945	2.6e-10	39553.8
12	34105962	rs11053018	T	G	0.594552	-0.392634	0.0715525	4.1e-08	39407.9
12	34106060	rs1817760	A	G	0.601591	0.445838	0.0719987	5.9e-10	39301.9
12	34106255	rs2220547	G	A	0.60132	0.448642	0.0718389	4.2e-10	39478.8
12	34106338	rs814663	C	T	0.404708	0.391887	0.0715852	4.4e-08	39414.1
12	34111092	rs11053020	C	G	0.601305	0.448272	0.0718289	4.4e-10	39491.9
12	34111157	rs11053021	C	T	0.60132	0.448327	0.0718266	4.3e-10	39493.9
12	34111494	rs814661	C	T	0.577698	0.453098	0.0713083	2.1e-10	39476.4
12	34114272	rs11612493	T	G	0.600873	0.447067	0.0718415	4.9e-10	39454.5
12	34115322	rs4931783	G	A	0.601414	0.449198	0.071857	4.1e-10	39467.3
12	34115904	rs814674	C	T	0.577537	0.450819	0.0713117	2.6e-10	39462.1
12	34116744	rs814675	G	A	0.577837	0.453582	0.071317	2e-10	39467.6
12	34117408	rs406753	A	G	0.404877	0.390614	0.0715792	4.8e-08	39450.9
12	34121447	rs1197560	G	C	0.405135	0.392964	0.0715757	4e-08	39453
12	34122037	rs1197562	G	A	0.577716	0.45227	0.0713056	2.3e-10	39481.6
12	34122573	rs7967467	G	A	0.601289	0.447589	0.0718511	4.7e-10	39468.2
12	34124675	rs814677	T	G	0.577692	0.45255	0.0713115	2.2e-10	39477.2
12	34125215	rs10844756	C	T	0.601352	0.447627	0.0718271	4.6e-10	39495.4
12	34125593	rs11494825	C	G	0.601417	0.447583	0.0718377	4.7e-10	39486
12	34125593	rs11494825	C	G	0.601417	0.447583	0.0718377	4.7e-10	39486
12	34126580	rs7955247	G	A	0.601353	0.447608	0.0718274	4.6e-10	39495.2
12	34128416	rs1705778	C	T	0.404351	0.394134	0.0715942	3.7e-08	39467.3
12	34130210	rs2636084	G	A	0.404991	0.393034	0.0715815	4e-08	39449.2
12	34130528	rs419112	A	G	0.405039	0.39179	0.0715795	4.4e-08	39464.4
12	34130528	rs419112	A	G	0.405039	0.39179	0.0715795	4.4e-08	39464.4
12	34131766	rs11053029	G	T	0.601358	0.447579	0.0718289	4.6e-10	39494.5
12	34132044	rs1687025	A	G	0.405067	0.392122	0.0715917	4.3e-08	39453.3
12	34132394	rs1490113	A	G	0.601422	0.447557	0.0718396	4.7e-10	39485
12	34133171	rs1705748	A	G	0.404985	0.391644	0.0715757	4.5e-08	39458.1
12	34133468	rs2667447	C	A	0.57776	0.452527	0.0713251	2.2e-10	39466.2
12	34135323	rs694706	T	C	0.404973	0.393279	0.0716133	4e-08	39432.6
12	34135581	rs1211286	T	C	0.577597	0.452827	0.0713216	2.2e-10	39465.5
12	34137924	rs1687020	G	C	0.404231	0.393154	0.0716299	4e-08	39436.3
12	34138160	rs609886	T	G	0.404186	0.391984	0.071617	4.4e-08	39445.3
12	34139600	rs1828514	A	G	0.404939	0.391428	0.0716052	4.6e-08	39440.5
12	34140827	rs4931748	C	T	0.600147	0.444348	0.0718357	6.2e-10	39460.7
12	34142914	rs35056575	A	T	0.600481	0.436113	0.0718184	1.3e-09	39475.5
12	34144101	rs34690717	T	C	0.657357	0.448856	0.0745222	1.7e-09	39184.9
12	34152368	rs10844767	C	G	0.600429	0.434839	0.0717896	1.4e-09	39515.4
12	34152440	rs11053044	A	G	0.60043	0.434829	0.0717895	1.4e-09	39515.3
12	34153711	rs34760282	G	T	0.600438	0.435135	0.0717913	1.4e-09	39516.1
12	34154195	rs4001713	C	A	0.600669	0.432989	0.0718185	1.7e-09	39484.9
12	34156997	rs2078568	A	C	0.600339	0.43526	0.0718013	1.3e-09	39502.3
12	34159851	rs10844770	C	G	0.600422	0.4336	0.0718065	1.6e-09	39505.9
12	34161084	rs11053047	C	T	0.600416	0.435076	0.0717923	1.4e-09	39516.6
12	34164537	rs11053049	T	C	0.600416	0.435146	0.0717916	1.4e-09	39517.3
12	34166764	rs10844774	C	T	0.600405	0.435083	0.071792	1.4e-09	39514.3
12	34175301	rs12372721	C	T	0.600524	0.435315	0.0717914	1.3e-09	39517.2
12	34175508	rs12367881	T	C	0.60046	0.435378	0.0717806	1.3e-09	39526.8
12	34181011	rs11053063	C	T	0.600403	0.435605	0.0717789	1.3e-09	39530.7
12	34185318	rs11053066	G	A	0.600463	0.435659	0.0717712	1.3e-09	39539.9
12	34186178	rs10772139	A	T	0.600438	0.435541	0.0717907	1.3e-09	39517.9
12	34188151	rs28548399	G	A	0.600394	0.43556	0.071779	1.3e-09	39528.4
12	34191391	rs11053067	T	C	0.599772	0.433477	0.0717649	1.5e-09	39524.1
12	34199349	rs7965503	A	G	0.605665	0.422223	0.0718567	4.2e-09	39547.4
12	34202279	rs10844789	C	G	0.605901	0.419638	0.0718315	5.2e-09	39585.7
12	34202399	rs11053072	A	C	0.606577	0.419904	0.0719448	5.3e-09	39494.6
12	34202412	rs11053073	C	T	0.606576	0.419901	0.0719447	5.3e-09	39494.7
12	34205487	rs11053074	G	A	0.605931	0.418873	0.0718269	5.5e-09	39590.5
12	34207009	rs11053075	C	T	0.606267	0.416197	0.0717446	6.6e-09	39650
12	34209213	rs923532	A	C	0.605418	0.420622	0.0718312	4.7e-09	39546
12	34211659	rs10844791	C	T	0.605704	0.420528	0.0718303	4.8e-09	39563.7
12	34212112	rs7310499	G	A	0.605615	0.41931	0.071849	5.3e-09	39537.6
12	34218768	rs7306878	G	A	0.605749	0.418796	0.0718401	5.6e-09	39573.4
12	34225870	rs11494828	T	A	0.605391	0.418951	0.0718354	5.5e-09	39566.4
12	34228812	rs11615172	C	G	0.599648	0.41155	0.0717603	9.7e-09	39430
12	34230734	rs10844800	A	G	0.605369	0.418541	0.0718368	5.7e-09	39565
12	34230940	rs10844801	A	T	0.60537	0.418577	0.0718368	5.7e-09	39564.9
12	34231001	rs10844802	C	A	0.605374	0.418543	0.0718382	5.7e-09	39564
12	34235064	rs7302688	A	G	0.605366	0.418557	0.0718385	5.7e-09	39564.2
12	34235603	rs10506120	G	A	0.60569	0.41965	0.0718452	5.2e-09	39568.8
12	34237911	rs10844807	G	C	0.605598	0.418737	0.0718577	5.6e-09	39556
12	34239938	rs11053107	C	T	0.605743	0.418155	0.0718584	5.9e-09	39550.7
12	34243271	rs4001689	C	T	0.605481	0.419923	0.0718732	5.1e-09	39528.2
12	34245150	rs10844815	G	A	0.605274	0.418789	0.0718616	5.6e-09	39538.3
12	34248533	rs10844816	C	A	0.605607	0.418284	0.071883	5.9e-09	39524.7
12	34249959	rs10844817	A	T	0.60527	0.418172	0.0718743	6e-09	39523.7
12	34261389	rs10844819	G	T	0.60161	0.419162	0.0722175	6.5e-09	39019.2
12	34262789	rs34547920	C	T	0.602583	0.414974	0.072382	9.9e-09	38891.7
12	34272182	rs11612230	T	A	0.605636	0.414183	0.0719758	8.7e-09	39422
12	34279444	rs7133262	G	A	0.606523	0.41169	0.0721505	1.2e-08	39283.1
12	34282109	rs11053131	A	G	0.576258	0.415499	0.071349	5.8e-09	39374.3
12	34284940	rs4625565	G	A	0.605582	0.415154	0.0720194	8.2e-09	39385.2
12	34287581	rs11615605	C	T	0.605416	0.413786	0.0720191	9.2e-09	39375.6
12	34290058	rs11513525	C	A	0.605287	0.41426	0.0720071	8.8e-09	39389.3
12	34294699	rs7958755	T	C	0.605204	0.413089	0.072031	9.8e-09	39362.7
12	34294737	rs7958856	T	C	0.605198	0.413029	0.0720307	9.8e-09	39363.5
12	34296850	rs6488206	T	C	0.576033	0.413927	0.0713885	6.7e-09	39328.6
12	34297617	rs10844827	G	C	0.604772	0.416747	0.0720003	7.1e-09	39357.4
12	34300510	rs7967634	G	C	0.605044	0.411873	0.0720246	1.1e-08	39353.1
12	34301448	rs6488207	G	A	0.606226	0.4108	0.0722173	1.3e-08	39183
12	34303109	rs10844828	C	T	0.576315	0.412676	0.0713817	7.4e-09	39340.7
12	34304916	rs10844829	G	T	0.605484	0.410368	0.0720601	1.2e-08	39334.9
12	34308133	rs10844830	C	T	0.576158	0.41257	0.0713864	7.5e-09	39339.4
12	34314789	rs12829125	A	G	0.605004	0.409447	0.0720352	1.3e-08	39351.1
12	34315177	rs11836207	G	A	0.601481	0.396922	0.0722129	3.9e-08	39294
12	34316122	rs11053140	T	C	0.605085	0.408914	0.0720168	1.4e-08	39372.8
12	34319309	rs6488209	A	G	0.57589	0.408829	0.0713687	1e-08	39341.1
12	34319670	rs12815556	G	A	0.604963	0.408188	0.0720545	1.5e-08	39325.6
12	34320651	rs11053141	C	T	0.60483	0.407992	0.072026	1.5e-08	39352.5
12	34322092	rs35374335	G	A	0.604957	0.408112	0.0720451	1.5e-08	39336.1
12	34323895	rs7968225	G	A	0.607993	0.401685	0.0721814	2.6e-08	39277.4
12	34324820	rs7972000	C	T	0.605149	0.402596	0.0720419	2.3e-08	39339.7
12	34327107	rs11053144	G	A	0.605126	0.402494	0.0720345	2.3e-08	39348.4
12	34327991	rs10844832	T	C	0.576105	0.40271	0.0713684	1.7e-08	39343.3
12	34329491	rs7978391	T	G	0.604904	0.401952	0.0720331	2.4e-08	39341.6
12	34329592	rs11053149	A	C	0.576046	0.402986	0.0713739	1.6e-08	39334.5
12	34331146	rs4623989	T	C	0.5765	0.396885	0.0713841	2.7e-08	39337
12	34331779	rs11524504	T	C	0.604926	0.402753	0.0720377	2.3e-08	39337.9
12	34336101	rs11513282	T	G	0.605034	0.401621	0.072052	2.5e-08	39326
12	34584331	rs11561236	G	C	0.432274	-0.390826	0.071537	4.7e-08	39066.9
12	38214611	rs4533105	T	C	0.570154	0.410512	0.0716556	1e-08	38916.1
12	38370110	rs10880321	C	G	0.379358	-0.413728	0.072906	1.4e-08	39132.1
15	95312071	rs12906962	T	C	0.67959	0.424535	0.076032	2.4e-08	39138.6
Abbreviations: SNP: single-nucleotide polymorphism, Chr: Pos: Chromosome: Position, based on HG build 18, EA: Effect allele, AA: Alternate allele, EAF: Effect allele frequency, INFO: imputation information score, β: Beta in beats per minute, se: Standard Error, N: number of participants, P: P-value.
