# Supplementary material for: Thirty loci identified for heart rate response to exercise and recovery implicate autonomic nervous system
Source: Nat Commun. 2018 May 16;9:1947. doi: 10.1038/s41467-018-04148-1 (PMC5955978; doi:10.1038/s41467-018-04148-1)
Supplement: Supplementary file 4 — Supplementary Data 2 [file 41467_2018_4148_MOESM4_ESM.xlsx]

## Sheet: SD2_resting HR during ex
Supplementary Data 2: Association results of known resting HR and HRV loci in the HR response to exercise full dataset GWAS
Locus	Trait	SNP	CHR	BP	EA	AA	EAF	β	SE	P	N	HRC panel	Proxy	R2
RNF207	Resting HR	rs709208 (proxy of rs145358377)	1	6272137	A	G	0.679011	-0.110439	0.0664428	0.096	63505.1	Yes	rs709208	0.48
RNF220	Resting HR	rs272564	1	45012273	A	C	0.716667	0.462386	0.0675132	7.4e-12	65166.2	Yes
LMO4	Resting HR	rs2152735	1	87893132	G	A	0.671401	-0.065428	0.0648171	0.31	65631.8	Yes
CD46	Resting HR	rs35118522 (proxy of rs41317993)	1	207948061	T	C	0.894018	0.325559	0.0980031	0.00089	66559.8	Yes	rs35118522	0.91
GPATCH2	Resting HR	rs72747609 (proxy of rs11454451)	1	217723927	G	C	0.740425	0.085554	0.0693824	0.22	65788.1	Yes	rs72747609	0.98
GCKR	Resting HR	rs1260326	2	27730940	T	C	0.397928	0.107703	0.0617511	0.081	66811	Yes
BCL11A	Resting HR	rs12713404	2	60006705	G	T	0.384874	-0.280097	0.0627115	8e-06	64884.4	Yes
WIPF1	Resting HR	rs564190295	2	175547672	NA	NA	NA	NA	NA	NA	NA	No	No proxies in 1000G or HapMap
CALCRL	Resting HR	rs62172372	2	188242369	A	G	0.801366	-0.1898	0.0765483	0.013	65209.9	Yes
SPEG	Resting HR	rs907683	2	220299541	G	T	0.428208	0.125279	0.0624288	0.045	63485.8	Yes
COL4A3	Resting HR	rs4608502	2	228134155	T	C	0.328177	-0.0839187	0.064566	0.19	66471.9	Yes
B3GNT7	Resting HR	rs13002735	2	232268884	A	C	0.761805	0.0432618	0.0709463	0.54	66238.3	Yes
SCN5A	Resting HR	rs41312411	3	38621237	C	G	0.850512	0.218253	0.0855345	0.011	65504.3	Yes
DALRD3	Resting HR	rs3087866	3	49054692	T	C	0.228705	-0.0661039	0.0719644	0.36	66811	Yes
IP6K1	Resting HR	rs3749237	3	49770032	G	A	0.677972	-0.0889427	0.0646871	0.17	66811	Yes
CACNA1D	Resting HR	rs2358740	3	53455569	G	T	0.671174	0.130363	0.0644847	0.043	66448.9	Yes
FRMD4B	Resting HR	rs1483890	3	69410725	A	G	0.70138	-0.0587615	0.0664245	0.38	66183.9	Yes
CCDC58	Resting HR	rs11920570	3	122090102	G	A	0.730889	0.0483728	0.0682394	0.48	66568.1	Yes
FNDC3B	Resting HR	rs9647379	3	171785168	G	C	0.591075	0.054417	0.0616211	0.38	66309.9	Yes
GNB4	Resting HR	rs7612445	3	179172979	G	T	0.812011	-0.0914567	0.0779802	0.24	66045.7	Yes
PPARGC1A	Resting HR	rs12501032	4	23951018	C	G	0.686722	-0.0884516	0.0654504	0.18	65791.5	Yes
ARHGAP10	Resting HR	rs6845865	4	148974602	T	C	0.842855	0.0216194	0.0831275	0.79	66811	Yes
CDH6	Resting HR	rs13165531	5	30888583	A	T	0.411123	-0.0768827	0.0616134	0.21	66618.9	Yes
CDC23	Resting HR	rs35284930	5	137541385	NA	NA	NA	NA	NA	NA	NA	No	No proxies in 1000G or HapMap
NKX2-5	Resting HR	rs4868243	5	172643118	G	A	0.837641	0.0854951	0.0822489	0.3	65972.1	Yes
PPIL1	Resting HR	rs236349	6	36820565	A	G	0.340669	0.394306	0.0638581	6.6e-10	66035.8	Yes
SCLC35F1	Resting HR	rs3951016	6	118559658	T	A	0.532085	0.0587547	0.0607675	0.33	66191.1	Yes
GJA1	Resting HR	rs1320761	6	122168138	C	T	0.900972	-0.361884	0.101669	0.00037	66706.8	Yes
JAZF1	Resting HR	rs1635852	7	28189411	T	C	0.492801	0.0225375	0.0602505	0.71	66811	Yes
TBX20	Resting HR	rs58437978	7	35258277	T	C	0.491943	0.0966329	0.0610913	0.11	65252.6	Yes
GNGT1	Resting HR	rs180239	7	93550415	G	C	0.345637	-0.0801548	0.0636248	0.21	66764.8	Yes
UFSP1	Resting HR	rs17881696	7	100493359	G	A	0.816407	0.333703	0.0777856	1.8e-05	66749.3	Yes
MET	Resting HR	rs41748	7	116446573	T	G	0.549604	-0.222976	0.0608808	0.00025	66333.2	Yes
ZNF800	Resting HR	rs11563648	7	126970046	G	C	0.277482	0.0313979	0.0676275	0.64	66534.7	Yes
MKLN1	Resting HR	rs138186803	7	130965408	NA	NA	NA	NA	NA	NA	NA	No	No proxies in 1000G or HapMap
CHRM2	Resting HR	rs73158705	7	136576100	A	G	0.841416	0.277036	0.0830405	0.00085	66191.4	Yes
PLEC	Resting HR	rs56233017	8	144981488	G	A	0.955032	0.2664	0.148595	0.073	64157.5	Yes
HRCT1	Resting HR	rs748802	9	35909518	G	A	0.668097	0.114213	0.0652453	0.08	64690.2	Yes
MAPKAP1	Resting HR	rs10739663	9	128278739	A	G	0.549363	-0.147646	0.0607747	0.015	66811	Yes
C10ORF71	Resting HR	rs01857472	10	50534599	NA	NA	NA	NA	NA	NA	NA	No	No proxies in 1000G or HapMap
SEC31B	Resting HR	rs3793706	10	102269085	C	A	0.781668	-0.291474	0.0729953	6.5e-05	66811	Yes
TP53I11	Resting HR	rs12576326	11	44980383	A	G	0.657661	0.0221708	0.0637957	0.73	66811	Yes
FADS2	Resting HR	rs174536 (proxy of rs11320420)	11	61551927	A	C	0.650495	0.064848	0.0633096	0.31	66753.5	Yes	rs11320420	0.96
KCNJ5	Resting HR	rs75190942	11	128764571	C	A	0.912725	-0.029853	0.106865	0.78	66766.3	Yes
CACNA1C	Resting HR	rs2283274	12	2184466	G	C	0.825651	0.156646	0.080676	0.052	65211.1	Yes
PDE3A	Resting HR	rs10841486	12	20472202	T	C	0.780959	-0.0222754	0.0732439	0.76	66362.3	Yes
SOX5	Resting HR	rs4963772	12	24758480	G	A	0.849842	-0.64379	0.0846036	2.8e-14	66548.6	Yes
KLHL42	Resting HR	rs1050288	12	27955296	C	T	0.662139	0.142143	0.0646588	0.028	65411.9	Yes
SYT10	Resting HR	rs1994135	12	33682405	T	C	0.518607	0.380379	0.0604975	3.2e-10	66673.1	Yes
ALG10	Resting HR	rs10880689 (proxy of rs11183443 - R2=0.92);	12	37930102	A	G	0.595784	0.242151	0.0615537	8.4e-05	66724.4	Yes	rs4505151	1
CPNE8	Resting HR	rs826838	12	39106731	C	T	0.452828	-0.213264	0.0607801	0.00045	66611.4	Yes
RASSF3	Resting HR	rs867400	12	64976850	T	C	0.424431	-0.0980341	0.060981	0.11	66487.9	Yes
PPFIA2	Resting HR	rs12579753	12	82219376	C	T	0.768628	0.0476052	0.0719621	0.51	66516.3	Yes
RFX4	Resting HR	rs2067615	12	107149422	A	T	0.481531	-0.00531242	0.0604168	0.93	66619.2	Yes
NDRG2	Resting HR	rs12889267	14	21542766	A	G	0.8324	-0.388302	0.0808119	1.5e-06	66811	Yes
MYH6	Resting HR	rs422068	14	23864804	T	C	0.639619	-0.0453545	0.0631637	0.47	66684.8	Yes
RGS6	Resting HR	rs17180489	14	72885471	G	C	0.85316	-0.401918	0.0854417	2.6e-06	66811	Yes
ADCK1	Resting HR	rs1549118	14	78379684	C	T	0.721411	-0.000107069	0.0676844	1	66139.9	Yes
FLRT2	Resting HR	rs17201923	14	85796564	A	G	0.715326	0.158722	0.067103	0.018	66687.3	Yes
C14ORF159	Resting HR	rs4900069	14	91583373	A	C	0.376154	0.0635814	0.0625217	0.31	66670.1	Yes
HCN4	Resting HR	rs7173389	15	73663903	A	T	0.841036	0.0477477	0.0824367	0.56	66734.8	Yes
MYH11	Resting HR	rs3915499	16	15910743	G	A	0.68232	-0.140337	0.065227	0.031	66406.9	Yes
CDH11	Resting HR	rs7194801	16	65286870	T	C	0.42765	0.130225	0.0613458	0.034	66160	Yes
TEKT3	Resting HR	rs79121763	17	15195279	C	T	0.909249	0.0332461	0.10596	0.75	65441.7	Yes
CDH2	Resting HR	rs11083258	18	25766218	A	C	0.827925	0.216665	0.0800464	0.0068	66811	Yes
GAREM	Resting HR	rs11081761	18	30003322	G	A	0.859619	0.166544	0.0873117	0.056	66389.6	Yes
FHOD3	Resting HR	rs61735998	18	34289285	G	T	0.974802	-0.797666	0.193512	3.8e-05	66811	Yes
NDUFA11	HRV	rs12974991	19	5894584	G	A	0.911635	0.50801	0.106361	1.8e-06	66611.7	Yes
C19ORF47	Resting HR	rs16974196	19	40833470	G	A	0.6841	0.1166	0.0651154	0.073	66442.1	Yes
APOE	Resting HR	rs12721051	19	45422160	C	G	0.813068	-0.12776	0.0779376	0.1	66607	Yes
KIAA1755	Resting HR	rs6123471	20	36840156	T	C	0.529497	0.219104	0.0605236	0.00029	66782.5	Yes
ZHX3	Resting HR	rs17265513	20	39832628	T	C	0.801597	-0.222917	0.0756394	0.0032	66811	Yes
KDELR3	Resting HR	rs12004	22	38877461	T	G	0.702063	0.0939152	0.0660853	0.16	66811	Yes
SUN2	Resting HR	rs2076028	22	39150450	G	A	0.706006	0.103428	0.0665983	0.12	66158.5	Yes
Abbreviations: SNP: single-nucleotide polymorphism, CHR: chromosome, BP: Base pair position, based on HG built 18, EA: effect allele, AA: alternate allele, EAF: effect allele frequency, β: Beta in beats per minute, se: Standard Error, N: effective number of participants, P: P-value, HRV: Heart rate variability. NA - no proxies available in dataset. The locus name indicates the gene that is in the…
Bold rows indicate genome-wide significant in the HR response to exercise full dataset GWAS
