# Supplementary material for: Thirty loci identified for heart rate response to exercise and recovery implicate autonomic nervous system
Source: Nat Commun. 2018 May 16;9:1947. doi: 10.1038/s41467-018-04148-1 (PMC5955978; doi:10.1038/s41467-018-04148-1)
Supplement: Supplementary file 6 — Supplementary Data 4 [file 41467_2018_4148_MOESM6_ESM.xlsx]

## Sheet: SD4_resting HR lookups
Supplementary Data 4: Association results of known resting HR and HRV loci for resting HR in the full dataset GWAS
Locus	Trait	SNP	CHR	BP	EA	AA	EAF	β	SE	P	N	HRC panel	Proxy	R2	PMID
RNF207	Resting HR	rs709208 (proxy of rs145358377)	1	6272137	A	G	0.678919	-0.275631	0.0704077	9e-05	63730.4	Yes	rs709208	0.48	27798624
RNF220	Resting HR	rs272564	1	45012273	A	C	0.716601	-0.376813	0.0715384	1.4e-07	65397.3	Yes			27798624
LMO4	Resting HR	rs2152735	1	87893132	G	A	0.671399	0.247756	0.0686875	0.00031	65864.6	Yes			27798624
CD46	Resting HR	rs35118522 (proxy of rs41317993)	1	207948061	T	C	0.893972	-0.654314	0.103837	3e-10	66795.9	Yes	rs35118522	0.91	27798624
GPATCH2	Resting HR	rs72747609 (proxy of rs11454451)	1	217723927	G	C	0.740558	-0.256613	0.0735353	0.00048	66021.5	Yes	rs72747609	0.98	27798624
GCKR	Resting HR	rs1260326	2	27730940	T	C	0.397939	0.422407	0.0653934	1.1e-10	67048	Yes			27798624
BCL11A	Resting HR	rs12713404	2	60006705	G	T	0.384942	0.0862769	0.0664279	0.19	65114.5	Yes			27798624
WIPF1	Resting HR	rs564190295	2	175547672	NA	NA	NA	NA	NA	NA	NA	No	No proxies in 1000G or HapMap		27798624
CALCRL	Resting HR	rs62172372	2	188242369	A	G	0.801269	-0.25047	0.0810422	0.002	65441.3	Yes			23583979
SPEG	Resting HR	rs907683	2	220299541	G	T	0.4284	0.333646	0.0661203	4.5e-07	63711	Yes			27798624
COL4A3	Resting HR	rs4608502	2	228134155	T	C	0.328247	-0.267746	0.0683661	9e-05	66707.7	Yes			27798624
B3GNT7	Resting HR	rs13002735	2	232268884	A	C	0.761828	0.376831	0.0751303	5.3e-07	66473.3	Yes			23583979
SCN5A	Resting HR	rs41312411	3	38621237	C	G	0.850509	0.328108	0.0906308	0.00029	65736.7	Yes			27798624
DALRD3	Resting HR	rs3087866	3	49054692	T	C	0.228769	-0.136206	0.0762339	0.074	67048	Yes			28379579
IP6K1	Resting HR	rs3749237	3	49770032	G	A	0.677902	-0.347552	0.0685208	3.9e-07	67048	Yes			27798624
CACNA1D	Resting HR	rs2358740	3	53455569	G	T	0.671231	0.259159	0.0683108	0.00015	66684.7	Yes			27798624
FRMD4B	Resting HR	rs1483890	3	69410725	A	G	0.701352	-0.230856	0.070381	0.001	66418.6	Yes			27798624
CCDC58	Resting HR	rs11920570	3	122090102	G	A	0.730772	-0.16505	0.0722836	0.022	66804.3	Yes			27798624
FNDC3B	Resting HR	rs9647379	3	171785168	G	C	0.591013	-0.166665	0.0652995	0.011	66545.1	Yes			23583979
GNB4	Resting HR	rs7612445	3	179172979	G	T	0.811963	0.388187	0.0826138	2.6e-06	66280	Yes			23583979
PPARGC1A	Resting HR	rs12501032	4	23951018	C	G	0.686725	-0.257116	0.069359	0.00021	66024.9	Yes			27798624
ARHGAP10	Resting HR	rs6845865	4	148974602	T	C	0.842911	0.299789	0.0881072	0.00067	67048	Yes			27798624
CDH6	Resting HR	rs13165531	5	30888583	A	T	0.411124	0.197493	0.0652711	0.0025	66855.2	Yes			27798624
CDC23	Resting HR	rs35284930	5	137541385	NA	NA	NA	NA	NA	NA	NA	No	No proxies in 1000G or HapMap		27798624
NKX2-5	Resting HR	rs4868243	5	172643118	G	A	0.837704	0.318619	0.0871687	0.00026	66206.1	Yes			23583979
PPIL1	Resting HR	rs236349	6	36820565	A	G	0.340703	-0.136439	0.0676222	0.044	66270	Yes			27798624
SCLC35F1	Resting HR	rs3951016	6	118559658	T	A	0.532036	-0.485625	0.0643191	4.3e-14	66425.9	Yes			23583979
GJA1	Resting HR	rs1320761	6	122168138	C	T	0.901003	-1.10133	0.107598	1.4e-24	66943.4	Yes			23583979
JAZF1	Resting HR	rs1635852	7	28189411	T	C	0.492819	0.26309	0.0638872	3.8e-05	67048	Yes			28379579
TBX20	Resting HR	rs58437978	7	35258277	T	C	0.491973	0.25239	0.0647744	9.8e-05	65484	Yes			27798624
GNGT1	Resting HR	rs180239	7	93550415	G	C	0.345655	0.354556	0.0674439	1.5e-07	67001.7	Yes			23583979
UFSP1	Resting HR	rs17881696	7	100493359	G	A	0.816422	-0.641347	0.0824315	7.2e-15	66986	Yes			23583979
MET	Resting HR	rs41748	7	116446573	T	G	0.549511	0.290341	0.0645402	6.8e-06	66568.5	Yes			27798624
ZNF800	Resting HR	rs11563648	7	126970046	G	C	0.2775	0.217783	0.0717108	0.0024	66770.8	Yes			27798624
MKLN1	Resting HR	rs138186803	7	130965408	NA	NA	NA	NA	NA	NA	NA	No	No proxies in 1000G or HapMap		27798624
CHRM2	Resting HR	rs73158705	7	136576100	A	G	0.841336	-0.512167	0.0879897	5.9e-09	66426.2	Yes			23583979
PLEC	Resting HR	rs56233017	8	144981488	G	A	0.95501	0.681576	0.157407	1.5e-05	64385.1	Yes			27798624
HRCT1	Resting HR	rs748802	9	35909518	G	A	0.668129	0.228841	0.0691418	0.00093	64919.7	Yes			27798624
MAPKAP1	Resting HR	rs10739663	9	128278739	A	G	0.549397	0.226005	0.0644085	0.00045	67048	Yes			27798624
C10ORF71	Resting HR	rs01857472	10	50534599	NA	NA	NA	NA	NA	NA	NA	No	No proxies in 1000G or HapMap		28379579
SEC31B	Resting HR	rs3793706	10	102269085	C	A	0.781731	0.0905229	0.0773349	0.24	67048	Yes			28379579
TP53I11	Resting HR	rs12576326	11	44980383	A	G	0.657499	-0.303018	0.0675839	7.3e-06	67048	Yes			27798624
FADS2	Resting HR	rs174536 (proxy of rs11320420)	11	61551927	A	C	0.650555	-0.345539	0.0670718	2.6e-07	66990.3	Yes	rs11320420	0.96	27798624
KCNJ5	Resting HR	rs75190942	11	128764571	C	A	0.912645	0.285059	0.113199	0.012	67003.1	Yes			27798624
CACNA1C	Resting HR	rs2283274	12	2184466	G	C	0.825661	0.702925	0.0854133	1.9e-16	65442.5	Yes			27798624
PDE3A	Resting HR	rs10841486	12	20472202	T	C	0.781033	0.405219	0.0775908	1.8e-07	66597.7	Yes			27798624
SOX5	Resting HR	rs4963772	12	24758480	G	A	0.84974	0.770765	0.0895328	7.4e-18	66784.7	Yes			20639392
KLHL42	Resting HR	rs1050288	12	27955296	C	T	0.662095	0.22212	0.068485	0.0012	65643.9	Yes			27798624
SYT10	Resting HR	rs1994135	12	33682405	T	C	0.518601	-0.42212	0.0640871	4.5e-11	66909.6	Yes			23583979
ALG10	Resting HR	rs10880689 (proxy of rs11183443)	12	37930102	A	G	0.595699	-0.265689	0.0652024	4.6e-05	66961	Yes	rs11183443	0.92	27798624
CPNE8	Resting HR	rs826838	12	39106731	C	T	0.452883	0.317797	0.0643923	8e-07	66847.7	Yes			23583979
RASSF3	Resting HR	rs867400	12	64976850	T	C	0.424386	-0.334053	0.0645856	2.3e-07	66723.8	Yes			27798624
PPFIA2	Resting HR	rs12579753	12	82219376	C	T	0.768578	0.18021	0.0762078	0.018	66752.3	Yes			27798624
RFX4	Resting HR	rs2067615	12	107149422	A	T	0.481652	0.161402	0.0639947	0.012	66855.5	Yes			23583979
NDRG2	Resting HR	rs12889267	14	21542766	A	G	0.832374	-0.294128	0.0855921	0.00059	67048	Yes			27798624
MYH6	Resting HR	rs422068	14	23864804	T	C	0.63962	-0.714576	0.0668306	1.1e-26	66921.3	Yes			20062063
RGS6	Resting HR	rs17180489	14	72885471	G	C	0.853031	0.633687	0.0904277	2.4e-12	67048	Yes			27798624
ADCK1	Resting HR	rs1549118	14	78379684	C	T	0.721506	-0.267628	0.0716991	0.00019	66374.6	Yes			27798624
FLRT2	Resting HR	rs17201923	14	85796564	A	G	0.715401	0.540845	0.0710611	2.7e-14	66923.8	Yes			23583979
C14ORF159	Resting HR	rs4900069	14	91583373	A	C	0.376131	-0.110708	0.0662373	0.095	66906.6	Yes			27798624
HCN4	Resting HR	rs7173389	15	73663903	A	T	0.841075	0.528388	0.0873472	1.5e-09	66971.5	Yes			23583979
MYH11	Resting HR	rs3915499	16	15910743	G	A	0.682326	-0.418187	0.0691098	1.4e-09	66642.4	Yes			27798624
CDH11	Resting HR	rs7194801	16	65286870	T	C	0.427627	0.225646	0.0650077	0.00052	66394.7	Yes			27798624
TEKT3	Resting HR	rs79121763	17	15195279	C	T	0.909257	0.0917898	0.112286	0.41	65673.9	Yes			27798624
CDH2	Resting HR	rs11083258	18	25766218	A	C	0.827922	0.25599	0.0848413	0.0026	67048	Yes			27798624
GAREM	Resting HR	rs11081761	18	30003322	G	A	0.859687	0.144888	0.0925602	0.12	66625.1	Yes			27798624
FHOD3	Resting HR	rs61735998	18	34289285	G	T	0.974824	0.97629	0.205157	1.9e-06	67048	Yes			27798624
NDUFA11	HRV	rs12974991	19	5894584	G	A	0.91164	0.312004	0.112732	0.0056	66848	Yes			28767105
C19ORF47	Resting HR	rs16974196	19	40833470	G	A	0.684342	-0.0661015	0.0690236	0.34	66677.8	Yes			27798624
APOE	Resting HR	rs12721051	19	45422160	C	G	0.81301	0.0100812	0.082588	0.9	66843.3	Yes			27798624
KIAA1755	Resting HR	rs6123471	20	36840156	T	C	0.529318	0.70727	0.0640939	2.6e-28	67019.4	Yes			23583979
ZHX3	Resting HR	rs17265513	20	39832628	T	C	0.801605	-0.304122	0.0801702	0.00015	67048	Yes			27798624
KDELR3	Resting HR	rs12004	22	38877461	T	G	0.702057	0.199211	0.0700384	0.0045	67048	Yes			28379579
SUN2	Resting HR	rs2076028	22	39150450	G	A	0.705914	0.150368	0.0705737	0.033	66393.2	Yes			27798624
Abbreviations: SNP: single-nucleotide polymorphism, CHR: chromosome, BP: Base pair position, based on HG built 18, EA: effect allele, AA: alternate allele, EAF: effect allele frequency, β: Beta in beats per minute, SE: Standard Error, N: effective number of participants, P: P-value, HRV: Heart rate variability. NA - no proxies available in dataset. PMID indicates PubMed ID. The locus name indicat…
Bold rows indicate genome-wide significant in the HR response to exercise full dataset GWAS
