# Supplementary material for: Thirty loci identified for heart rate response to exercise and recovery implicate autonomic nervous system
Source: Nat Commun. 2018 May 16;9:1947. doi: 10.1038/s41467-018-04148-1 (PMC5955978; doi:10.1038/s41467-018-04148-1)
Supplement: Supplementary file 7 — Supplementary Data 5 [file 41467_2018_4148_MOESM7_ESM.xlsx]

## Sheet: SD5_eQTL
Supplementary Data 5: Expression quantitative trait locus (eQTL) analysis for HR response to exercise and to recovery traits
Lead SNP	Trait	Locus	Proxy HR SNP	HR Proxy SNP Chr:Pos (hg19)	Top eQTL SNP	r2 (Lead HR SNP_proxy HR SNP)	r2 (Lead HR SNP_Top QTL SNP)	HR SNP (P)	Top eQTL SNP (P)	Tissue	Transcript
rs6549649	recovery	CNTN3	rs6762970	3:74742625	rs13087816	0.86	0.9	3.42e-08	6.7e-11	Brain_nucleus accumbens_Basal_Ganglia	CNTN3
	recovery	CNTN3	rs6762970	3:74742625	rs13087816	0.86	0.8	1.15e-08	6.5e-11	Spleen	CNTN3
rs3757868	recovery	ACHE	rs10278546	7:100516003	rs314373	0.951	0.85	8.37e-12	3.7e-28	Artery aorta	ACHE
	recovery	ACHE	rs10278546	7:100516003	rs12667888	0.951	1	2.04e-12	6.5e-28	Artery tibial	ACHE
	recovery	ACHE	rs10278546	7:100516003	rs12705091	0.951	0.86	7.38e-09	8.3e-16	Tibial nerves	SRRT
HR response to exercise and to recovery variants with significant eQTLs and their corresponding genes are indicated. The results from proxy variants, with high LD (r2 ≥ 0.8) with the lead variant in the 1000 Genome Project were included if there was tissue expression data in addition to the lead variant. Results were filtered to those reaching a P value ≤ 5 x 10-8. The source was Genotype-Tissue …
