# Supplementary material for: Thirty loci identified for heart rate response to exercise and recovery implicate autonomic nervous system
Source: Nat Commun. 2018 May 16;9:1947. doi: 10.1038/s41467-018-04148-1 (PMC5955978; doi:10.1038/s41467-018-04148-1)
Supplement: Supplementary file 8 — Supplementary Data 6 [file 41467_2018_4148_MOESM8_ESM.xlsx]

## Sheet: SD6_LongRangeInteractors
Supplementary Data 6: Long-range interactors in heart, adrenal, brain tissue and neural progenitor cells
Locus	Lead SNP	Lead SNP_CHR:BP	Proxy SNP	R2	Trait	Functional Score	Right_Ventricle	Left_Ventricle	Adrenal_Gland	Cortex	Hippocampus	Neural progenitor cells
RNF220	rs272564	1_45012273_A_C_1	rs156653	0.914536	both	1f	RNF220;DMAP1;KLF17	RNF220;DMAP1	RNF220	RNF220;ERMAP;ERI3	RNF220	RNF220;ERI3;DMAP1
RNF220	rs272564	1_45012273_A_C_1	rs272564	1	both	1f	RNF220;DMAP1;KLF17	RNF220;DMAP1	RNF220	RNF220;ERMAP;ERI3	RNF220
RNF220	rs272564	1_45012273_A_C_1	rs270754	0.920483	both	5	RNF220;DMAP1;KLF17	RNF220;DMAP1	RNF220	RNF220;ERMAP;ERI3	RNF220	RNF220;ERI3;DMAP1
SYT10	rs2218650	12_33734783_A_G_1	rs11052768	0.844562	recovery	2b	.	TSPAN11;SYT10	.	.	.	CAPRIN2;SYT10
SYT10	rs2218650	12_33734783_A_G_1	rs10772098	0.855982	recovery	3a	.	TSPAN11;SYT10	.	.	.	CAPRIN2;SYT10
SYT10	rs2218650	12_33734783_A_G_1	rs7978355	0.865343	recovery	3a	SYT10	SYT10;RNU6-78P;AMN1;ALG10;BICD1	.	.	.	SYT10;PKP2;CAPRIN2
SYT10	rs2218650	12_33734783_A_G_1	rs10844663	0.861186	recovery	3a	SYT10	SYT10;RNU6-78P;AMN1;ALG10;BICD1	.	.	.	SYT10;PKP2;CAPRIN2
SYT10	rs2218650	12_33734783_A_G_1	rs2218650	1	recovery	4	.	TSPAN11;SYT10	.	.	.	CAPRIN2;SYT10
SYT10	rs2218650	12_33734783_A_G_1	rs2200155	0.998603	recovery	4	.	TSPAN11;SYT10	.	.	.	CAPRIN2;SYT10
SYT10	rs2218650	12_33734783_A_G_1	rs12828716	0.844562	recovery	4	.	TSPAN11;SYT10	.	.	.	CAPRIN2;SYT10
SYT10	rs2218650	12_33734783_A_G_1	rs1579909	0.891634	recovery	5	.	SYT10;YARS2;TSPAN11	.	.	.	YARS2
SYT10	rs2218650	12_33734783_A_G_1	rs1816958	0.891609	recovery	5	.	SYT10;YARS2;TSPAN11	.	.	.	YARS2
SYT10	rs2218650	12_33734783_A_G_1	rs67243558	0.971273	recovery	5	.	SYT10;YARS2;TSPAN11	.	.	.	YARS2
SYT10	rs2218650	12_33734783_A_G_1	rs66542958	0.971272	recovery	5	.	SYT10;YARS2;TSPAN11	.	.	.	YARS2
SYT10	rs2218650	12_33734783_A_G_1	rs1482994	0.984608	recovery	5	.	SYT10;YARS2;TSPAN11	.	.	.	YARS2
SYT10	rs2218650	12_33734783_A_G_1	rs7308214	0.985187	recovery	5	.	SYT10;YARS2;TSPAN11	.	.	.	YARS2
SYT10	rs2218650	12_33734783_A_G_1	rs10844644	0.998603	recovery	5	.	TSPAN11;SYT10	.	.	.	CAPRIN2;SYT10
SYT10	rs2218650	12_33734783_A_G_1	rs10772097	0.814282	recovery	5	.	TSPAN11;SYT10	.	.	.	CAPRIN2;SYT10
SYT10	rs2218650	12_33734783_A_G_1	rs10844645	0.890124	recovery	5	.	TSPAN11;SYT10	.	.	.	CAPRIN2;SYT10
SYT10	rs2218650	12_33734783_A_G_1	rs1873012	0.867494	recovery	5	.	TSPAN11;SYT10	.	.	.	CAPRIN2;SYT10
SYT10	rs2218650	12_33734783_A_G_1	rs10844671	0.845984	recovery	5	SYT10	SYT10;RNU6-78P;AMN1;ALG10;BICD1	.	.	.	SYT10;PKP2;CAPRIN2
SYT10	rs2218650	12_33734783_A_G_1	rs12820852	0.846058	recovery	5	SYT10	SYT10;RNU6-78P;AMN1;ALG10;BICD1	.	.	.	SYT10;PKP2;CAPRIN2
SYT10	rs2218650	12_33734783_A_G_1	rs12370711	0.856909	recovery	5	SYT10	SYT10;RNU6-78P;AMN1;ALG10;BICD1	.	.	.	SYT10;PKP2;CAPRIN2
SYT10	rs2218650	12_33734783_A_G_1	rs11052820	0.846104	recovery	5	.	SYT10;LINC00941;YARS2	.	.	.	YARS2;IPO8
SYT10	rs2218650	12_33734783_A_G_1	rs7968383	0.841349	recovery	5	.	SYT10;LINC00941;YARS2	.	.	.	YARS2;IPO8
SYT10	rs2218650	12_33734783_A_G_1	rs7295852	0.840412	recovery	5	.	SYT10;LINC00941;YARS2	.	.	.	YARS2;IPO8
SYT10	rs2218650	12_33734783_A_G_1	rs7312082	0.840381	recovery	5	.	SYT10;LINC00941;YARS2	.	.	.	YARS2;IPO8
SYT10	rs2218650	12_33734783_A_G_1	rs10772105	0.850864	recovery	5	.	SYT10;LINC00941;YARS2	.	.	.	YARS2;IPO8
ACHE	rs3757868	7_100482720_G_A_1	rs10278546	0.811254	recovery	1f	.	LOC100289561	.	.	.
ACHE	rs3757868	7_100482720_G_A_1	rs12705089	0.967569	recovery	2b	.	.	.	.	.
ACHE	rs3757868	7_100482720_G_A_1	rs12705092	0.998419	recovery	2b	.	.	.	.	.
ACHE	rs3757868	7_100482720_G_A_1	rs17883557	0.987126	recovery	2b	.	LOC100289561	.	.	.
ACHE	rs3757868	7_100482720_G_A_1	rs17881088	0.987126	recovery	2b	.	LOC100289561	.	.	.
ACHE	rs3757868	7_100482720_G_A_1	rs76181418	0.985284	recovery	2b	.	LOC100289561	.	.	.
ACHE	rs3757868	7_100482720_G_A_1	rs12705091	0.954401	recovery	4	.	.	.	.	.
ACHE	rs3757868	7_100482720_G_A_1	rs12705095	1	recovery	4	.	LOC100289561	.	.	.
ACHE	rs3757868	7_100482720_G_A_1	rs12666989	0.998617	recovery	4	.	LOC100289561	.	.	.
ACHE	rs3757868	7_100482720_G_A_1	rs17881696	0.992993	recovery	4	.	LOC100289561	.	.	.
ACHE	rs3757868	7_100482720_G_A_1	rs17884589	0.988785	recovery	4	.	LOC100289561	.	.	.
ACHE	rs3757868	7_100482720_G_A_1	rs314370	0.953202	recovery	5	.	.	.	.	.
ACHE	rs3757868	7_100482720_G_A_1	rs314373	0.967342	recovery	5	.	.	.	.	.
ACHE	rs3757868	7_100482720_G_A_1	rs6706	0.998221	recovery	5	.	.	.	.	.
ACHE	rs3757868	7_100482720_G_A_1	rs12667888	0.998321	recovery	5	.	.	.	.	.
ACHE	rs3757868	7_100482720_G_A_1	rs3757868	1	recovery	5	.	LOC100289561	.	.	.
ACHE	rs3757868	7_100482720_G_A_1	rs13245899	0.944532	recovery	5	.	LOC100289561	.	.	.
ACHE	rs3757868	7_100482720_G_A_1	rs13244629	0.984749	recovery	5	.	LOC100289561	.	.	.
LINC00477-SOX5	rs112630705	12_24773919_G_A_1	rs4963772	0.991581	recovery	5	MIR920	SOX5;MIR920;BCAT1	.	.	SOX5	SOX5;MIR920;LINC00477
LINC00477-SOX5	rs112630705	12_24773919_G_A_1	rs17287293	0.9993	recovery	5	SOX5;LINC00477;MIR920	MIR920;SOX5;LINC00477;ITPR2;LMNTD1;MIR4302;BHLHE41;C12orf71;STK38L	.	.	.	SOX5;MIR920;LINC00477
LINC00477-SOX5	rs112630705	12_24773919_G_A_1	rs4963776	0.817189	recovery	5	SOX5;LINC00477;MIR920	MIR920;SOX5;LINC00477;ITPR2;LMNTD1;MIR4302;BHLHE41;C12orf71;STK38L	.	.	.	SOX5;MIR920;LINC00477
LINC00477-SOX5	rs4246224	12_24784139_G_A_1	rs4963772	0.98991	exercise	5	MIR920	SOX5;MIR920;BCAT1	.	.	SOX5	SOX5;MIR920
LINC00477-SOX5	rs4246224	12_24784139_G_A_1	rs17287293	0.997493	exercise	5	SOX5;LINC00477;MIR920	MIR920;SOX5;LINC00477;ITPR2;LMNTD1;MIR4302;BHLHE41;C12orf71;STK38L	.	.	.	SOX5;MIR920
LINC00477-SOX5	rs4246224	12_24784139_G_A_1	rs4963776	0.817508	exercise	5	SOX5;LINC00477;MIR920	MIR920;SOX5;LINC00477;ITPR2;LMNTD1;MIR4302;BHLHE41;C12orf71;STK38L	.	.	.	SOX5;MIR920
PAX2	rs11190709	10_102552663_G_A_1	rs11190709	1	exercise	5	.	.	.	.	.	PAX2;SEC31B;SLF2
PAX2	rs11190709	10_102552663_G_A_1	rs10883543	0.998484	exercise	5	.	.	.	.	.	PAX2;SEC31B;SLF2
PAX2	rs11190709	10_102552663_G_A_1	rs1006545	0.980526	exercise	5	.	.	.	.	.	PAX2;SEC31B;SLF2
PAX2	rs11190709	10_102552663_G_A_1	rs4551692	0.980301	exercise	5	.	.	.	.	.	PAX2;SEC31B;SLF2
PAX2	rs11190709	10_102552663_G_A_1	rs4919493	0.98318	exercise	5	.	.	.	.	.	PAX2;SEC31B;SLF2
PAX2	rs11190709	10_102552663_G_A_1	rs2476966	0.832427	exercise	5	.	SEC31B;SCD	.	.	.	PAX2;SEC31B;SLF2
PAX2	rs4917911	10_102559421_G_A_1	rs11190709	0.961334	recovery	5	.	.	.	.	.
PAX2	rs4917911	10_102559421_G_A_1	rs10883543	0.959438	recovery	5	.	.	.	.	.
PAX2	rs4917911	10_102559421_G_A_1	rs1006545	0.972884	recovery	5	.	.	.	.	.
PAX2	rs4917911	10_102559421_G_A_1	rs4551692	0.975084	recovery	5	.	.	.	.	.
PAX2	rs4917911	10_102559421_G_A_1	rs4919493	0.978631	recovery	5	.	.	.	.	.
PAX2	rs4917911	10_102559421_G_A_1	rs2476966	0.873445	recovery	5	.	SEC31B;SCD	.	.	.	PAX2;SEC31B;SLF2
PAX2	rs4917911	10_102559421_G_A_1	rs17113518	0.810467	recovery	5	SEC31B	SEC31B;SH3PXD2A	.	.	SEC31B	PAX2;SEC31B;SLF2
MED13L	rs11067773	12_116228495_T_C_1	rs11067773	1	recovery	5	TBX3	TBX3;HRK;TBX5;FBXW8	.	TBX3	.	TBX3
ALG10B	rs4533105	12_38214611_T_C_1	rs10880821	0.846873	recovery	4	.	SLC2A13	.	.	.
ALG10B	rs4533105	12_38214611_T_C_1	rs4002541	0.846829	recovery	4	.	SLC2A13	.	.	.
ALG10B	rs4533105	12_38214611_T_C_1	rs7136293	0.801808	recovery	4	.	.	.	.	.
ALG10B	rs4533105	12_38214611_T_C_1	rs7299735	0.900741	recovery	4	.	.	.	.	.
ALG10B	rs4533105	12_38214611_T_C_1	rs1829584	0.802126	recovery	4	.	ALG10B	.	.	.
ALG10B	rs4533105	12_38214611_T_C_1	rs4002730	0.830444	recovery	5	.	.	.	.	.
ALG10B	rs4533105	12_38214611_T_C_1	rs12230545	0.847	recovery	5	.	SLC2A13	.	.	.	SLC2A13
ALG10B	rs4533105	12_38214611_T_C_1	rs11615051	0.834325	recovery	5	.	SLC2A13	.	.	.	ALG10B;CPNE8
ALG10B	rs4533105	12_38214611_T_C_1	rs11609328	0.834332	recovery	5	.	SLC2A13	.	.	.	ALG10B;CPNE8
ALG10B	rs4533105	12_38214611_T_C_1	rs11182900	0.834325	recovery	5	.	SLC2A13	.	.	.	ALG10B;CPNE8
ALG10B	rs4533105	12_38214611_T_C_1	rs1973218	0.845741	recovery	5	.	SLC2A13	.	.	.
ALG10B	rs4533105	12_38214611_T_C_1	rs11182964	0.834325	recovery	5	.	SLC2A13	.	.	.
ALG10B	rs4533105	12_38214611_T_C_1	rs11182967	0.834325	recovery	5	.	SLC2A13	.	.	.
ALG10B	rs4533105	12_38214611_T_C_1	rs11182977	0.834332	recovery	5	.	SLC2A13	.	.	.
ALG10B	rs4533105	12_38214611_T_C_1	rs2387435	0.845741	recovery	5	.	SLC2A13	.	.	.
ALG10B	rs4533105	12_38214611_T_C_1	rs2387436	0.845524	recovery	5	.	SLC2A13	.	.	.
ALG10B	rs4533105	12_38214611_T_C_1	rs11182992	0.834332	recovery	5	.	SLC2A13	.	.	.
ALG10B	rs4533105	12_38214611_T_C_1	rs6582567	0.846851	recovery	5	.	SLC2A13	.	.	.
ALG10B	rs4533105	12_38214611_T_C_1	rs7963742	0.834302	recovery	5	.	SLC2A13	.	.	.	ALG10B;LRRK2
ALG10B	rs4533105	12_38214611_T_C_1	rs36104601	0.83067	recovery	5	.	SLC2A13	.	.	.	ALG10B;LRRK2
ALG10B	rs4533105	12_38214611_T_C_1	rs4882574	0.845684	recovery	5	.	SLC2A13	.	.	.	ALG10B;LRRK2
ALG10B	rs4533105	12_38214611_T_C_1	rs7302182	0.834332	recovery	5	.	SLC2A13	.	.	.	ALG10B;LRRK2
ALG10B	rs4533105	12_38214611_T_C_1	rs4882575	0.83442	recovery	5	.	SLC2A13	.	.	.
ALG10B	rs4533105	12_38214611_T_C_1	rs11183232	0.89096	recovery	5	.	SLC2A13	.	.	.
ALG10B	rs4533105	12_38214611_T_C_1	rs11609463	0.834315	recovery	5	.	SLC2A13	.	.	.
ALG10B	rs4533105	12_38214611_T_C_1	rs10875681	0.834711	recovery	5	.	SLC2A13	.	.	.
ALG10B	rs4533105	12_38214611_T_C_1	rs1842606	0.846144	recovery	5	.	KIF21A;LRRK2	.	.	.
ALG10B	rs4533105	12_38214611_T_C_1	rs2387026	0.836258	recovery	5	.	.	.	.	.
ALG10B	rs4533105	12_38214611_T_C_1	rs11520001	0.892351	recovery	5	.	.	.	.	.
ALG10B	rs4533105	12_38214611_T_C_1	rs2263197	0.848488	recovery	5	.	.	.	.	.
ALG10B	rs4533105	12_38214611_T_C_1	rs2623059	0.847422	recovery	5	.	.	.	.	.
ALG10B	rs4533105	12_38214611_T_C_1	rs10876696	0.846551	recovery	5	.	.	.	.	.
ALG10B	rs4533105	12_38214611_T_C_1	rs11514158	0.83592	recovery	5	.	.	.	.	.
ALG10B	rs4533105	12_38214611_T_C_1	rs11514183	0.847475	recovery	5	.	.	.	.	.
ALG10B	rs4533105	12_38214611_T_C_1	rs11514184	0.83565	recovery	5	.	.	.	.	.
ALG10B	rs4533105	12_38214611_T_C_1	rs11495540	0.835352	recovery	5	.	.	.	.	.
ALG10B	rs4533105	12_38214611_T_C_1	rs2892198	0.835847	recovery	5	.	.	.	.	.
ALG10B	rs4533105	12_38214611_T_C_1	rs1733404	0.896584	recovery	5	.	KIF21A;ALG10B;LRRK2;CPNE8;ABCD2	.	.	.
ALG10B	rs4533105	12_38214611_T_C_1	rs11495597	0.839945	recovery	5	.	KIF21A;ALG10B;LRRK2;CPNE8;ABCD2	.	.	.
ALG10B	rs4533105	12_38214611_T_C_1	rs1672423	0.891122	recovery	5	.	KIF21A;ALG10B;LRRK2;CPNE8;ABCD2	.	.	.
ALG10B	rs4533105	12_38214611_T_C_1	rs11514280	0.839979	recovery	5	.	CNTN1;KIF21A;CPNE8;ABCD2;SLC2A13	.	.	.
ALG10B	rs4533105	12_38214611_T_C_1	rs11514282	0.839979	recovery	5	.	CNTN1;KIF21A;CPNE8;ABCD2;SLC2A13	.	.	.
ALG10B	rs4533105	12_38214611_T_C_1	rs11520166	0.840008	recovery	5	.	CNTN1;KIF21A;CPNE8;ABCD2;SLC2A13	.	.	.
ALG10B	rs4533105	12_38214611_T_C_1	rs2874342	0.840008	recovery	5	.	CNTN1;KIF21A;CPNE8;ABCD2;SLC2A13	.	.	.
ALG10B	rs4533105	12_38214611_T_C_1	rs4556621	0.839927	recovery	5	.	CNTN1;KIF21A;CPNE8;ABCD2;SLC2A13	.	.	.
ALG10B	rs4533105	12_38214611_T_C_1	rs11514048	0.840922	recovery	5	KIF21A;CPNE8	KIF21A;ALG10B;CNTN1;CPNE8;SLC2A13	.	.	.
ALG10B	rs4533105	12_38214611_T_C_1	rs11180482	0.840733	recovery	5	KIF21A;CPNE8	KIF21A;ALG10B;CNTN1;CPNE8;SLC2A13	.	.	.
ALG10B	rs4533105	12_38214611_T_C_1	rs2320521	0.837022	recovery	5	CNTN1;SLC2A13;KIF21A;ALG10B	CNTN1;SLC2A13;ABCD2;LRRK2;KIF21A;CPNE8	.	.	.
ALG10B	rs4533105	12_38214611_T_C_1	rs7305085	0.836591	recovery	5	CNTN1;SLC2A13;KIF21A;ALG10B	CNTN1;SLC2A13;ABCD2;LRRK2;KIF21A;CPNE8	.	.	.
ALG10B	rs4533105	12_38214611_T_C_1	rs2197308	0.801524	recovery	5	ABCD2;CNTN1	ABCD2;KIF21A;SLC2A13;CNTN1;ALG10B;LRRK2;CPNE8	.	.	.
ALG10B	rs4533105	12_38214611_T_C_1	rs11495699	0.829695	recovery	5	ABCD2;CNTN1	ABCD2;KIF21A;SLC2A13;CNTN1;ALG10B;LRRK2;CPNE8	.	.	.
ALG10B	rs4533105	12_38214611_T_C_1	rs11520294	0.807878	recovery	5	.	SLC2A13;KIF21A	.	.	.
ALG10B	rs4533105	12_38214611_T_C_1	rs1589395	0.802842	recovery	5	.	SLC2A13;KIF21A	.	.	.
ALG10B	rs4533105	12_38214611_T_C_1	rs1829579	0.802842	recovery	5	.	SLC2A13;KIF21A	.	.	.
ALG10B	rs4533105	12_38214611_T_C_1	rs1915395	0.804799	recovery	5	.	SLC2A13;KIF21A	.	.	.
ALG10B	rs4533105	12_38214611_T_C_1	rs11182021	0.856568	recovery	5	.	.	.	.	.
ALG10B	rs4533105	12_38214611_T_C_1	rs2892365	0.856609	recovery	5	.	.	.	.	.
ALG10B	rs4533105	12_38214611_T_C_1	rs7299329	0.8018	recovery	5	.	.	.	.	.
ALG10B	rs4533105	12_38214611_T_C_1	rs4882310	0.856114	recovery	5	.	.	.	.	.
ALG10B	rs4533105	12_38214611_T_C_1	rs12816136	0.854039	recovery	5	.	.	.	.	.
ALG10B	rs4533105	12_38214611_T_C_1	rs7971292	0.802851	recovery	5	.	ALG10B;KIF21A;SLC2A13;ABCD2	.	.	.
ALG10B	rs4533105	12_38214611_T_C_1	rs10880620	0.801787	recovery	5	.	ALG10B;KIF21A;SLC2A13;ABCD2	.	.	.
ALG10B	rs4533105	12_38214611_T_C_1	rs11182428	0.801837	recovery	5	.	ALG10B	.	.	.
HMGA2	rs1480470	12_66412130_A_G_1	rs10878359	0.991216	exercise	5	FLJ41278;LEMD3;TBC1D30	FLJ41278;WIF1;LEMD3;TBC1D30;MSRB3;CPM;AVPR1A;XPOT;TMEM5	WIF1	.	FLJ41278	LEMD3;HMGA2;FLJ41278
HMGA2	rs1480470	12_66412130_A_G_1	rs7979129	0.997383	exercise	5	FLJ41278;LEMD3;TBC1D30	FLJ41278;WIF1;LEMD3;TBC1D30;MSRB3;CPM;AVPR1A;XPOT;TMEM5	WIF1	.	FLJ41278	LEMD3;HMGA2;FLJ41278
HMGA2	rs1480470	12_66412130_A_G_1	rs7979034	0.997383	exercise	5	FLJ41278;LEMD3;TBC1D30	FLJ41278;WIF1;LEMD3;TBC1D30;MSRB3;CPM;AVPR1A;XPOT;TMEM5	WIF1	.	FLJ41278	LEMD3;HMGA2;FLJ41278
HMGA2	rs1480470	12_66412130_A_G_1	rs1480470	1	exercise	5	FLJ41278;LEMD3;TBC1D30	FLJ41278;WIF1;LEMD3;TBC1D30;MSRB3;CPM;AVPR1A;XPOT;TMEM5	WIF1	.	FLJ41278	LEMD3;HMGA2;FLJ41278
HMGA2	rs1480470	12_66412130_A_G_1	rs1871675	0.996953	exercise	3a	FLJ41278;LEMD3;TBC1D30	FLJ41278;WIF1;LEMD3;TBC1D30;MSRB3;CPM;AVPR1A;XPOT;TMEM5	WIF1	.	FLJ41278	LEMD3;HMGA2;FLJ41278
RGS6	rs150330648	14_72844765_G_T_1	rs150330648	1	recovery	7	.	.	.	RGS6	.	RGS6
RGS6	rs17180489	14_72885471_G_C_1	rs17180489	1	sec signal, recovery	3a	.	.	DPF3	DPF3;PCNX1	.	RGS6
TCF4	rs1125313	18_52859261_A_C_1	rs1125313	1	exercise	4	WDR7	LINC01539;WDR7;LINC-ROR;TCF4;NEDD4L;STARD6	.	.	WDR7	WDR7
TCF4	rs1125313	18_52859261_A_C_1	rs1942569	0.878536	exercise	5	WDR7	LINC01539;WDR7;LINC-ROR;TCF4;NEDD4L;STARD6	.	.	WDR7	WDR7
TCF4	rs1125313	18_52859261_A_C_1	rs1262465	0.922038	exercise	5	WDR7	LINC01539;WDR7;LINC-ROR;TCF4;NEDD4L;STARD6	.	.	WDR7	WDR7
POP4	rs7255293	19_30104198_A_G_1	rs12984624	0.80952	exercise	4	.	.	.	.	.
POP4	rs7255293	19_30104198_A_G_1	rs7255293	1	exercise	5	.	.	.	.	.
NDUFA11	rs12974991	19_5894584_G_A_1	rs12982903	0.947269	recovery	4	.	.	.	.	.
NDUFA11	rs12974991	19_5894584_G_A_1	rs10425039	0.80975	recovery	4	.	.	.	.	.
NDUFA11	rs12974991	19_5894584_G_A_1	rs10424683	0.809972	recovery	4	.	.	.	.	.
NDUFA11	rs12974991	19_5894584_G_A_1	rs12974991	1	recovery	4	.	.	.	.	.
NDUFA11	rs12974991	19_5894584_G_A_1	rs12975210	0.99253	recovery	4	.	.	.	.	.
NDUFA11	rs12974991	19_5894584_G_A_1	rs34971496	0.952632	recovery	5	.	.	.	.	.
NDUFA11	rs12974991	19_5894584_G_A_1	rs8108862	0.953396	recovery	5	.	.	.	.	.
NDUFA11	rs12974991	19_5894584_G_A_1	rs10423970	0.809232	recovery	5	.	.	.	.	.
NDUFA11	rs12974991	19_5894584_G_A_1	rs10423418	0.809477	recovery	5	.	.	.	.	.
NDUFA11	rs12974991	19_5894584_G_A_1	rs10418257	0.811551	recovery	5	.	.	.	.	.
NDUFA11	rs12974991	19_5894584_G_A_1	rs74174353	0.989508	recovery	5	.	.	.	.	.
NDUFA11	rs12974991	19_5894584_G_A_1	rs17271897	0.983398	recovery	5	.	.	.	.	.
NDUFA11	rs12974991	19_5894584_G_A_1	rs12980262	0.998617	recovery	2b	.	.	.	.	.
NDUFA11	rs12974991	19_5894584_G_A_1	rs702064	0.980023	recovery	2b	.	.	.	.	.
NDUFA11	rs12974991	19_5894584_G_A_1	rs12984289	0.943688	recovery	3a	.	.	.	.	.
NDUFA11	rs12974991	19_5894584_G_A_1	rs10424279	0.809807	recovery	3a	.	.	.	.	.
NDUFA11	rs12974991	19_5894584_G_A_1	rs17271904	0.998432	recovery	3a	.	.	.	.	.
NDUFA11	rs12974991	19_5894584_G_A_1	rs12974440	1	recovery	3a	.	.	.	.	.
BCL11A	rs2539671	2_59879267_G_A_1	rs2539686	0.905864	sec signal, recovery	5	MIR4432	BCL11A;VRK2	.	.	.	BCL11A;VRK2
BCL11A	rs2539671	2_59879267_G_A_1	rs1159897	0.924299	sec signal, recovery	5	MIR4432	BCL11A;VRK2	.	.	.	BCL11A;VRK2
BCL11A	rs2539671	2_59879267_G_A_1	rs2215804	0.931286	sec signal, recovery	5	MIR4432	BCL11A;VRK2	.	.	.	BCL11A;VRK2
BCL11A	rs2539671	2_59879267_G_A_1	rs2539680	0.909423	sec signal, recovery	5	MIR4432	BCL11A;VRK2	.	.	.	BCL11A;VRK2
BCL11A	rs2539671	2_59879267_G_A_1	rs155557	0.890104	sec signal, recovery	5	BCL11A;VRK2	BCL11A;VRK2;MIR4432;LINC01122	.	.	.	BCL11A;VRK2
BCL11A	rs1372876	2_60025963_A_C_1	rs9808126	0.867918	recovery	5	LINC01122	VRK2;MIR4432;BCL11A	.	BCL11A	.
BCL11A	rs1372876	2_60025963_A_C_1	rs9808126	0.867918	recovery	5	LINC01122	VRK2;MIR4432;BCL11A	.	BCL11A	.
BCL11A	rs1372876	2_60025963_A_C_1	rs6760569	0.817745	recovery	5	LINC01122	VRK2;MIR4432;BCL11A	.	BCL11A	.
BCL11A	rs1372876	2_60025963_A_C_1	rs6760569	0.817745	recovery	5	LINC01122	VRK2;MIR4432;BCL11A	.	BCL11A	.
BCL11A	rs1372876	2_60025963_A_C_1	rs6760570	0.817752	recovery	5	LINC01122	VRK2;MIR4432;BCL11A	.	BCL11A	.
BCL11A	rs1372876	2_60025963_A_C_1	rs6760570	0.817752	recovery	5	LINC01122	VRK2;MIR4432;BCL11A	.	BCL11A	.
BCL11A	rs1372876	2_60025963_A_C_1	rs1442881	0.817708	recovery	5	LINC01122	VRK2;MIR4432;BCL11A	.	BCL11A	.
BCL11A	rs1372876	2_60025963_A_C_1	rs1442881	0.817708	recovery	5	LINC01122	VRK2;MIR4432;BCL11A	.	BCL11A	.
BCL11A	rs1372876	2_60025963_A_C_1	rs2419061	0.871234	recovery	3a	LINC01122	VRK2;MIR4432;BCL11A	.	BCL11A	.
BCL11A	rs1372876	2_60025963_A_C_1	rs2419061	0.871234	recovery	3a	LINC01122	VRK2;MIR4432;BCL11A	.	BCL11A	.
SCN10A	rs7433723	3_38784957_G_A_1	rs6801957	0.956881	exercise	4	SCN11A;OG	SCN5A;SCN11A;OXSR1;XYLB;EXOG;ACVR2B;CTNNB1;MOBP;WDR48;STAC	.	.	.	SCN11A;EXOG;SCN5A
SCN10A	rs7433723	3_38784957_G_A_1	rs6790396	0.985012	exercise	4	SCN11A;OG	SCN5A;SCN11A;OXSR1;XYLB;EXOG;ACVR2B;CTNNB1;MOBP;WDR48;STAC	.	.	.	SCN11A;EXOG;SCN5A
SCN10A	rs7433723	3_38784957_G_A_1	rs6783110	0.855514	exercise	5	SCN11A	SCN11A;EXOG;SCN5A;OXSR1;ITGA9;ACAA1;XYLB	.	.	.	SCN11A;EXOG;SCN5A
SCN10A	rs7433723	3_38784957_G_A_1	rs6795970	0.916434	exercise	5	SCN11A;OG	SCN5A;SCN11A;OXSR1;XYLB;EXOG;ACVR2B;CTNNB1;MOBP;WDR48;STAC	.	.	.	SCN11A;EXOG;SCN5A
SCN10A	rs7433723	3_38784957_G_A_1	rs7433306	0.957859	exercise	5	SCN11A;OG	SCN5A;SCN11A;OXSR1;XYLB;EXOG;ACVR2B;CTNNB1;MOBP;WDR48;STAC	.	.	.	SCN11A;EXOG;SCN5A
SCN10A	rs7433723	3_38784957_G_A_1	rs10428132	0.986388	exercise	5	SCN11A;OG	SCN5A;SCN11A;OXSR1;XYLB;EXOG;ACVR2B;CTNNB1;MOBP;WDR48;STAC	.	.	.	SCN11A;EXOG;SCN5A
SCN10A	rs7433723	3_38784957_G_A_1	rs6599250	0.961971	exercise	5	SCN11A;OG	SCN5A;SCN11A;OXSR1;XYLB;EXOG;ACVR2B;CTNNB1;MOBP;WDR48;STAC	.	.	.	SCN11A;EXOG;SCN5A
SCN10A	rs7433723	3_38784957_G_A_1	rs4076737	0.858525	exercise	3a	SCN11A;OG	SCN5A;SCN11A;OXSR1;XYLB;EXOG;ACVR2B;CTNNB1;MOBP;WDR48;STAC	.	.	.	SCN11A;EXOG;SCN5A
CNTN3	rs6549649	3_74786491_G_C_1	rs9879684	0.834188	recovery	4	.	PDZRN3;CNTN3;ROBO2	CNTN3	.	.	CNTN3;PDZRN3
CNTN3	rs6549649	3_74786491_G_C_1	rs9681713	0.839209	recovery	4	.	PDZRN3;CNTN3	.	.	.	.
CNTN3	rs6549649	3_74786491_G_C_1	rs9682315	0.823146	recovery	4	.	PDZRN3;CNTN3	.	.	.	.
CNTN3	rs6549649	3_74786491_G_C_1	rs9681840	0.82478	recovery	4	.	PDZRN3;CNTN3	.	.	.	.
CNTN3	rs6549649	3_74786491_G_C_1	rs4420915	0.824757	recovery	4	.	PDZRN3;CNTN3	.	.	.	.
CNTN3	rs6549649	3_74786491_G_C_1	rs7623706	0.843238	recovery	5	.	.	.	PDZRN3	.	.
CNTN3	rs6549649	3_74786491_G_C_1	rs11128400	0.838818	recovery	5	.	PDZRN3;CNTN3;ROBO2	CNTN3	.	.	CNTN3;PDZRN3
CNTN3	rs6549649	3_74786491_G_C_1	rs6549639	0.825278	recovery	5	.	PDZRN3;CNTN3	.	.	.	.
CNTN3	rs6549649	3_74786491_G_C_1	rs10440091	0.825935	recovery	5	.	PDZRN3;CNTN3	.	.	.	.
CNTN3	rs6549649	3_74786491_G_C_1	rs11924675	0.824924	recovery	5	.	PDZRN3;CNTN3	.	.	.	.
CNTN3	rs6549649	3_74786491_G_C_1	rs34139337	0.825714	recovery	5	.	PDZRN3;CNTN3	.	.	.	.
CNTN3	rs6549649	3_74786491_G_C_1	rs6549651	0.997353	recovery	5	.	PDZRN3;CNTN3	.	.	.	.
CNTN3	rs6549649	3_74786491_G_C_1	rs4677426	0.895112	recovery	5	CNTN3	CNTN3;GXYLT2	.	.	.	CNTN3
CNTN3	rs6549649	3_74786491_G_C_1	rs1527529	0.895384	recovery	5	.	CNTN3	.	.	.	.
CNTN3	rs6549649	3_74786491_G_C_1	rs6808687	0.86929	recovery	3a	.	PDZRN3;CNTN3;ROBO2	CNTN3	.	.	CNTN3;PDZRN3
CNTN3	rs6549649	3_74786491_G_C_1	rs6762970	0.869148	recovery	3a	.	PDZRN3;CNTN3;ROBO2	CNTN3	.	.	CNTN3;PDZRN3
CNTN3	rs6549649	3_74786491_G_C_1	rs4446251	0.964928	recovery	3a	.	PDZRN3;CNTN3	.	.	.	.
CNTN3	rs6549649	3_74786491_G_C_1	rs13061773	0.978266	recovery	3a	.	PDZRN3;CNTN3	.	.	.	.
CNTN3	rs6549649	3_74786491_G_C_1	rs9825374	0.895617	recovery	3a	CNTN3	CNTN3;GXYLT2	.	.	.	CNTN3
SNCA1P	rs4836027	5_121866990_T_C_1	rs4836027	1	exercise	4	PRDM6;SNCAIP	CEP120;SNCAIP;PPIC;SRFBP1;CSNK1G3;PRDM6;SNX24;ZNF608	.	CEP120;CSNK1G3	.	PRDM6;PPIC;CEP120;CSNK1G3;SNX24;LOC100505841
SNCA1P	rs4836027	5_121866990_T_C_1	rs11241648	0.975824	exercise	5	PRDM6;SNCAIP	CEP120;SNCAIP;PPIC;SRFBP1;CSNK1G3;PRDM6;SNX24;ZNF608	.	CEP120;CSNK1G3	.	PRDM6;PPIC;CEP120;CSNK1G3;SNX24;LOC100505841
SNCA1P	rs1993875	5_121869310_G_C_1	rs4836027	0.977264	recovery	4	PRDM6;SNCAIP	CEP120;SNCAIP;PPIC;SRFBP1;CSNK1G3;PRDM6;SNX24;ZNF608	.	CEP120;CSNK1G3	.	PRDM6;PPIC;CEP120;CSNK1G3;SNX24;LOC100505841
SNCA1P	rs1993875	5_121869310_G_C_1	rs11241648	0.996498	recovery	5	PRDM6;SNCAIP	CEP120;SNCAIP;PPIC;SRFBP1;CSNK1G3;PRDM6;SNX24;ZNF608	.	CEP120;CSNK1G3	.	PRDM6;PPIC;CEP120;CSNK1G3;SNX24;LOC100505841
CHRM2	rs6943656	7_136639436_A_G_1	rs73158749	0.915204	recovery	5	MIR490;CHRM2	MIR490;CHRM2;SLC13A4;STMP1;PTN;C7orf55-LUC7L2	PTN	.	.	.
CHRM2	rs6943656	7_136639436_A_G_1	rs58394792	0.963417	recovery	4	MIR490;CHRM2	MIR490;CHRM2;SLC13A4;STMP1;PTN;C7orf55-LUC7L2	PTN	.	.	.
HLA-DRB5/HLA-DRB1	rs9270779	6_32569056_T_C_1	rs9270467	0.844176	female signal	1d	HLA-DRB5;BTNL2;HLA-DRA;HLA-DQB2;HLA-DOB;HLA-DQA1;HLA-DMA;HLA-DMB;HLA-DRB1	HLA-DRB5;BTNL2;HLA-DRA;HLA-DQA1;HLA-DOB	.	.	.
HLA-DRB5/HLA-DRB1	rs9270779	6_32569056_T_C_1	rs9271100	0.860804	female signal	1f	BTNL2;HLA-DOB;HLA-DQA1;HLA-DRA;HLA-DMA;HLA-DRB6	BTNL2;HLA-DOB;HLA-DRA;HLA-DQB2	.	.	.
HLA-DRB5/HLA-DRB1	rs9270779	6_32569056_T_C_1	rs9271170	0.861178	female signal	1f	BTNL2;HLA-DOB;HLA-DQA1;HLA-DRA;HLA-DMA;HLA-DRB6	BTNL2;HLA-DOB;HLA-DRA;HLA-DQB2	.	.	.
HLA-DRB5/HLA-DRB1	rs9270779	6_32569056_T_C_1	rs17204779	0.864148	female signal	2a	HLA-DRB5;BTNL2;HLA-DRA;HLA-DQB2;HLA-DOB;HLA-DQA1;HLA-DMA;HLA-DMB;HLA-DRB1	HLA-DRB5;BTNL2;HLA-DRA;HLA-DQA1;HLA-DOB	.	.	.
HLA-DRB5/HLA-DRB1	rs9270779	6_32569056_T_C_1	rs9271162	0.861161	female signal	2a	BTNL2;HLA-DOB;HLA-DQA1;HLA-DRA;HLA-DMA;HLA-DRB6	BTNL2;HLA-DOB;HLA-DRA;HLA-DQB2	.	.	.
HLA-DRB5/HLA-DRB1	rs9270779	6_32569056_T_C_1	rs72847691	0.865107	female signal	2b	HLA-DRB5;BTNL2;HLA-DRA;HLA-DQB2;HLA-DOB;HLA-DQA1;HLA-DMA;HLA-DMB;HLA-DRB1	HLA-DRB5;BTNL2;HLA-DRA;HLA-DQA1;HLA-DOB	.	.	.
HLA-DRB5/HLA-DRB1	rs9270779	6_32569056_T_C_1	rs34551973	0.86233	female signal	2b	HLA-DRB5;BTNL2;HLA-DRA;HLA-DQB2;HLA-DOB;HLA-DQA1;HLA-DMA;HLA-DMB;HLA-DRB1	HLA-DRB5;BTNL2;HLA-DRA;HLA-DQA1;HLA-DOB	.	.	.
HLA-DRB5/HLA-DRB1	rs9270779	6_32569056_T_C_1	rs184050448	0.857603	female signal	2b	HLA-DRB5;BTNL2;HLA-DRA;HLA-DQB2;HLA-DOB;HLA-DQA1;HLA-DMA;HLA-DMB;HLA-DRB1	HLA-DRB5;BTNL2;HLA-DRA;HLA-DQA1;HLA-DOB	.	.	.
HLA-DRB5/HLA-DRB1	rs9270779	6_32569056_T_C_1	rs35305772	0.862246	female signal	2b	HLA-DRB5;BTNL2;HLA-DRA;HLA-DQB2;HLA-DOB;HLA-DQA1;HLA-DMA;HLA-DMB;HLA-DRB1	HLA-DRB5;BTNL2;HLA-DRA;HLA-DQA1;HLA-DOB	.	.	.
HLA-DRB5/HLA-DRB1	rs9270779	6_32569056_T_C_1	rs9270225	0.862246	female signal	2b	HLA-DRB5;BTNL2;HLA-DRA;HLA-DQB2;HLA-DOB;HLA-DQA1;HLA-DMA;HLA-DMB;HLA-DRB1	HLA-DRB5;BTNL2;HLA-DRA;HLA-DQA1;HLA-DOB	.	.	.
HLA-DRB5/HLA-DRB1	rs9270779	6_32569056_T_C_1	rs9270299	0.863545	female signal	2b	HLA-DRB5;BTNL2;HLA-DRA;HLA-DQB2;HLA-DOB;HLA-DQA1;HLA-DMA;HLA-DMB;HLA-DRB1	HLA-DRB5;BTNL2;HLA-DRA;HLA-DQA1;HLA-DOB	.	.	.
HLA-DRB5/HLA-DRB1	rs9270779	6_32569056_T_C_1	rs9270924	0.86327	female signal	2b	BTNL2;HLA-DOB;HLA-DQA1;HLA-DRA;HLA-DMA;HLA-DRB6	BTNL2;HLA-DOB;HLA-DRA;HLA-DQB2	.	.	.
HLA-DRB5/HLA-DRB1	rs9270779	6_32569056_T_C_1	rs9270926	0.826488	female signal	2b	BTNL2;HLA-DOB;HLA-DQA1;HLA-DRA;HLA-DMA;HLA-DRB6	BTNL2;HLA-DOB;HLA-DRA;HLA-DQB2	.	.	.
HLA-DRB5/HLA-DRB1	rs9270779	6_32569056_T_C_1	rs535773	0.864497	female signal	2b	BTNL2;HLA-DOB;HLA-DQA1;HLA-DRA;HLA-DMA;HLA-DRB6	BTNL2;HLA-DOB;HLA-DRA;HLA-DQB2	.	.	.
HLA-DRB5/HLA-DRB1	rs9270779	6_32569056_T_C_1	6:32577644_TC_T	0.864529	female signal	2b	BTNL2;HLA-DOB;HLA-DQA1;HLA-DRA;HLA-DMA;HLA-DRB6	BTNL2;HLA-DOB;HLA-DRA;HLA-DQB2	.	.	.
HLA-DRB5/HLA-DRB1	rs9270779	6_32569056_T_C_1	rs9271159	0.864529	female signal	2b	BTNL2;HLA-DOB;HLA-DQA1;HLA-DRA;HLA-DMA;HLA-DRB6	BTNL2;HLA-DOB;HLA-DRA;HLA-DQB2	.	.	.
HLA-DRB5/HLA-DRB1	rs9270779	6_32569056_T_C_1	rs9271171	0.863199	female signal	2b	BTNL2;HLA-DOB;HLA-DQA1;HLA-DRA;HLA-DMA;HLA-DRB6	BTNL2;HLA-DOB;HLA-DRA;HLA-DQB2	.	.	.
HLA-DRB5/HLA-DRB1	rs9270779	6_32569056_T_C_1	rs9271890	0.844876	female signal	2b	BTNL2;HLA-DOB;HLA-DQA1;HLA-DRA;HLA-DMA;HLA-DRB6	BTNL2;HLA-DOB;HLA-DRA;HLA-DQB2	.	.	.
HLA-DRB5/HLA-DRB1	rs9270779	6_32569056_T_C_1	rs9271892	0.844876	female signal	2b	BTNL2;HLA-DOB;HLA-DQA1;HLA-DRA;HLA-DMA;HLA-DRB6	BTNL2;HLA-DOB;HLA-DRA;HLA-DQB2	.	.	.
HLA-DRB5/HLA-DRB1	rs9270779	6_32569056_T_C_1	rs144526874	0.844876	female signal	2b	BTNL2;HLA-DOB;HLA-DQA1;HLA-DRA;HLA-DMA;HLA-DRB6	BTNL2;HLA-DOB;HLA-DRA;HLA-DQB2	.	.	.
HLA-DRB5/HLA-DRB1	rs9270779	6_32569056_T_C_1	rs62405644	0.851011	female signal	3a	HLA-DRB6;HLA-DQB2;HLA-DOB	HLA-DRB6	.	.	.
HLA-DRB5/HLA-DRB1	rs9270779	6_32569056_T_C_1	rs67600647	0.850254	female signal	3a	HLA-DRB6;HLA-DQB2;HLA-DOB	HLA-DRB6	.	.	.
HLA-DRB5/HLA-DRB1	rs9270779	6_32569056_T_C_1	rs35882239	0.816619	female signal	3a	HLA-DRB5;BTNL2;HLA-DRA;HLA-DQB2;HLA-DOB;HLA-DQA1;HLA-DMA;HLA-DMB;HLA-DRB1	HLA-DRB5;BTNL2;HLA-DRA;HLA-DQA1;HLA-DOB	.	.	.
HLA-DRB5/HLA-DRB1	rs9270779	6_32569056_T_C_1	rs71536552	0.835636	female signal	3a	HLA-DRB5;BTNL2;HLA-DRA;HLA-DQB2;HLA-DOB;HLA-DQA1;HLA-DMA;HLA-DMB;HLA-DRB1	HLA-DRB5;BTNL2;HLA-DRA;HLA-DQA1;HLA-DOB	.	.	.
HLA-DRB5/HLA-DRB1	rs9270779	6_32569056_T_C_1	rs111342306	0.832178	female signal	3a	HLA-DRB5;BTNL2;HLA-DRA;HLA-DQB2;HLA-DOB;HLA-DQA1;HLA-DMA;HLA-DMB;HLA-DRB1	HLA-DRB5;BTNL2;HLA-DRA;HLA-DQA1;HLA-DOB	.	.	.
HLA-DRB5/HLA-DRB1	rs9270779	6_32569056_T_C_1	rs9269622	0.855917	female signal	3a	HLA-DRB5;BTNL2;HLA-DRA;HLA-DQB2;HLA-DOB;HLA-DQA1;HLA-DMA;HLA-DMB;HLA-DRB1	HLA-DRB5;BTNL2;HLA-DRA;HLA-DQA1;HLA-DOB	.	.	.
HLA-DRB5/HLA-DRB1	rs9270779	6_32569056_T_C_1	rs34233259	0.86627	female signal	3a	HLA-DRB5;BTNL2;HLA-DRA;HLA-DQB2;HLA-DOB;HLA-DQA1;HLA-DMA;HLA-DMB;HLA-DRB1	HLA-DRB5;BTNL2;HLA-DRA;HLA-DQA1;HLA-DOB	.	.	.
HLA-DRB5/HLA-DRB1	rs9270779	6_32569056_T_C_1	rs72847685	0.86636	female signal	3a	HLA-DRB5;BTNL2;HLA-DRA;HLA-DQB2;HLA-DOB;HLA-DQA1;HLA-DMA;HLA-DMB;HLA-DRB1	HLA-DRB5;BTNL2;HLA-DRA;HLA-DQA1;HLA-DOB	.	.	.
HLA-DRB5/HLA-DRB1	rs9270779	6_32569056_T_C_1	rs34981130	0.858262	female signal	3a	HLA-DRB5;BTNL2;HLA-DRA;HLA-DQB2;HLA-DOB;HLA-DQA1;HLA-DMA;HLA-DMB;HLA-DRB1	HLA-DRB5;BTNL2;HLA-DRA;HLA-DQA1;HLA-DOB	.	.	.
HLA-DRB5/HLA-DRB1	rs9270779	6_32569056_T_C_1	rs1064707	0.858262	female signal	3a	HLA-DRB5;BTNL2;HLA-DRA;HLA-DQB2;HLA-DOB;HLA-DQA1;HLA-DMA;HLA-DMB;HLA-DRB1	HLA-DRB5;BTNL2;HLA-DRA;HLA-DQA1;HLA-DOB	.	.	.
HLA-DRB5/HLA-DRB1	rs9270779	6_32569056_T_C_1	rs199851985	0.865881	female signal	3a	HLA-DRB5;BTNL2;HLA-DRA;HLA-DQB2;HLA-DOB;HLA-DQA1;HLA-DMA;HLA-DMB;HLA-DRB1	HLA-DRB5;BTNL2;HLA-DRA;HLA-DQA1;HLA-DOB	.	.	.
HLA-DRB5/HLA-DRB1	rs9270779	6_32569056_T_C_1	rs9269697	0.865881	female signal	3a	HLA-DRB5;BTNL2;HLA-DRA;HLA-DQB2;HLA-DOB;HLA-DQA1;HLA-DMA;HLA-DMB;HLA-DRB1	HLA-DRB5;BTNL2;HLA-DRA;HLA-DQA1;HLA-DOB	.	.	.
HLA-DRB5/HLA-DRB1	rs9270779	6_32569056_T_C_1	rs199737934	0.86127	female signal	3a	HLA-DRB5;BTNL2;HLA-DRA;HLA-DQB2;HLA-DOB;HLA-DQA1;HLA-DMA;HLA-DMB;HLA-DRB1	HLA-DRB5;BTNL2;HLA-DRA;HLA-DQA1;HLA-DOB	.	.	.
HLA-DRB5/HLA-DRB1	rs9270779	6_32569056_T_C_1	rs9269787	0.858666	female signal	3a	HLA-DRB5;BTNL2;HLA-DRA;HLA-DQB2;HLA-DOB;HLA-DQA1;HLA-DMA;HLA-DMB;HLA-DRB1	HLA-DRB5;BTNL2;HLA-DRA;HLA-DQA1;HLA-DOB	.	.	.
HLA-DRB5/HLA-DRB1	rs9270779	6_32569056_T_C_1	rs9270052	0.833848	female signal	3a	HLA-DRB5;BTNL2;HLA-DRA;HLA-DQB2;HLA-DOB;HLA-DQA1;HLA-DMA;HLA-DMB;HLA-DRB1	HLA-DRB5;BTNL2;HLA-DRA;HLA-DQA1;HLA-DOB	.	.	.
HLA-DRB5/HLA-DRB1	rs9270779	6_32569056_T_C_1	rs372046326	0.861629	female signal	3a	HLA-DRB5;BTNL2;HLA-DRA;HLA-DQB2;HLA-DOB;HLA-DQA1;HLA-DMA;HLA-DMB;HLA-DRB1	HLA-DRB5;BTNL2;HLA-DRA;HLA-DQA1;HLA-DOB	.	.	.
HLA-DRB5/HLA-DRB1	rs9270779	6_32569056_T_C_1	rs9270202	0.859486	female signal	3a	HLA-DRB5;BTNL2;HLA-DRA;HLA-DQB2;HLA-DOB;HLA-DQA1;HLA-DMA;HLA-DMB;HLA-DRB1	HLA-DRB5;BTNL2;HLA-DRA;HLA-DQA1;HLA-DOB	.	.	.
HLA-DRB5/HLA-DRB1	rs9270779	6_32569056_T_C_1	rs9270229	0.865302	female signal	3a	HLA-DRB5;BTNL2;HLA-DRA;HLA-DQB2;HLA-DOB;HLA-DQA1;HLA-DMA;HLA-DMB;HLA-DRB1	HLA-DRB5;BTNL2;HLA-DRA;HLA-DQA1;HLA-DOB	.	.	.
HLA-DRB5/HLA-DRB1	rs9270779	6_32569056_T_C_1	rs9270230	0.865273	female signal	3a	HLA-DRB5;BTNL2;HLA-DRA;HLA-DQB2;HLA-DOB;HLA-DQA1;HLA-DMA;HLA-DMB;HLA-DRB1	HLA-DRB5;BTNL2;HLA-DRA;HLA-DQA1;HLA-DOB	.	.	.
HLA-DRB5/HLA-DRB1	rs9270779	6_32569056_T_C_1	rs9270231	0.865273	female signal	3a	HLA-DRB5;BTNL2;HLA-DRA;HLA-DQB2;HLA-DOB;HLA-DQA1;HLA-DMA;HLA-DMB;HLA-DRB1	HLA-DRB5;BTNL2;HLA-DRA;HLA-DQA1;HLA-DOB	.	.	.
HLA-DRB5/HLA-DRB1	rs9270779	6_32569056_T_C_1	rs9270236	0.864605	female signal	3a	HLA-DRB5;BTNL2;HLA-DRA;HLA-DQB2;HLA-DOB;HLA-DQA1;HLA-DMA;HLA-DMB;HLA-DRB1	HLA-DRB5;BTNL2;HLA-DRA;HLA-DQA1;HLA-DOB	.	.	.
HLA-DRB5/HLA-DRB1	rs9270779	6_32569056_T_C_1	rs9270457	0.852677	female signal	3a	HLA-DRB5;BTNL2;HLA-DRA;HLA-DQB2;HLA-DOB;HLA-DQA1;HLA-DMA;HLA-DMB;HLA-DRB1	HLA-DRB5;BTNL2;HLA-DRA;HLA-DQA1;HLA-DOB	.	.	.
HLA-DRB5/HLA-DRB1	rs9270779	6_32569056_T_C_1	rs9270839	0.861157	female signal	3a	BTNL2;HLA-DOB;HLA-DQA1;HLA-DRA;HLA-DMA;HLA-DRB6	BTNL2;HLA-DOB;HLA-DRA;HLA-DQB2	.	.	.
HLA-DRB5/HLA-DRB1	rs9270779	6_32569056_T_C_1	rs9270898	0.866318	female signal	3a	BTNL2;HLA-DOB;HLA-DQA1;HLA-DRA;HLA-DMA;HLA-DRB6	BTNL2;HLA-DOB;HLA-DRA;HLA-DQB2	.	.	.
HLA-DRB5/HLA-DRB1	rs9270779	6_32569056_T_C_1	rs9270902	0.860957	female signal	3a	BTNL2;HLA-DOB;HLA-DQA1;HLA-DRA;HLA-DMA;HLA-DRB6	BTNL2;HLA-DOB;HLA-DRA;HLA-DQB2	.	.	.
HLA-DRB5/HLA-DRB1	rs9270779	6_32569056_T_C_1	rs9270908	0.861279	female signal	3a	BTNL2;HLA-DOB;HLA-DQA1;HLA-DRA;HLA-DMA;HLA-DRB6	BTNL2;HLA-DOB;HLA-DRA;HLA-DQB2	.	.	.
HLA-DRB5/HLA-DRB1	rs9270779	6_32569056_T_C_1	rs9270909	0.861127	female signal	3a	BTNL2;HLA-DOB;HLA-DQA1;HLA-DRA;HLA-DMA;HLA-DRB6	BTNL2;HLA-DOB;HLA-DRA;HLA-DQB2	.	.	.
HLA-DRB5/HLA-DRB1	rs9270779	6_32569056_T_C_1	rs9270912	0.863717	female signal	3a	BTNL2;HLA-DOB;HLA-DQA1;HLA-DRA;HLA-DMA;HLA-DRB6	BTNL2;HLA-DOB;HLA-DRA;HLA-DQB2	.	.	.
HLA-DRB5/HLA-DRB1	rs9270779	6_32569056_T_C_1	rs9270921	0.861983	female signal	3a	BTNL2;HLA-DOB;HLA-DQA1;HLA-DRA;HLA-DMA;HLA-DRB6	BTNL2;HLA-DOB;HLA-DRA;HLA-DQB2	.	.	.
HLA-DRB5/HLA-DRB1	rs9270779	6_32569056_T_C_1	rs9271063	0.864261	female signal	3a	BTNL2;HLA-DOB;HLA-DQA1;HLA-DRA;HLA-DMA;HLA-DRB6	BTNL2;HLA-DOB;HLA-DRA;HLA-DQB2	.	.	.
HLA-DRB5/HLA-DRB1	rs9270779	6_32569056_T_C_1	rs115736757	0.859612	female signal	3a	BTNL2;HLA-DOB;HLA-DQA1;HLA-DRA;HLA-DMA;HLA-DRB6	BTNL2;HLA-DOB;HLA-DRA;HLA-DQB2	.	.	.
HLA-DRB5/HLA-DRB1	rs9270779	6_32569056_T_C_1	rs112869143	0.864065	female signal	3a	BTNL2;HLA-DOB;HLA-DQA1;HLA-DRA;HLA-DMA;HLA-DRB6	BTNL2;HLA-DOB;HLA-DRA;HLA-DQB2	.	.	.
HLA-DRB5/HLA-DRB1	rs9270779	6_32569056_T_C_1	rs9271085	0.864395	female signal	3a	BTNL2;HLA-DOB;HLA-DQA1;HLA-DRA;HLA-DMA;HLA-DRB6	BTNL2;HLA-DOB;HLA-DRA;HLA-DQB2	.	.	.
HLA-DRB5/HLA-DRB1	rs9270779	6_32569056_T_C_1	rs9271089	0.861032	female signal	3a	BTNL2;HLA-DOB;HLA-DQA1;HLA-DRA;HLA-DMA;HLA-DRB6	BTNL2;HLA-DOB;HLA-DRA;HLA-DQB2	.	.	.
HLA-DRB5/HLA-DRB1	rs9270779	6_32569056_T_C_1	rs9271094	0.863198	female signal	3a	BTNL2;HLA-DOB;HLA-DQA1;HLA-DRA;HLA-DMA;HLA-DRB6	BTNL2;HLA-DOB;HLA-DRA;HLA-DQB2	.	.	.
HLA-DRB5/HLA-DRB1	rs9270779	6_32569056_T_C_1	6:32577197_GT_G	0.863177	female signal	3a	BTNL2;HLA-DOB;HLA-DQA1;HLA-DRA;HLA-DMA;HLA-DRB6	BTNL2;HLA-DOB;HLA-DRA;HLA-DQB2	.	.	.
HLA-DRB5/HLA-DRB1	rs9270779	6_32569056_T_C_1	rs185093297	0.863177	female signal	3a	BTNL2;HLA-DOB;HLA-DQA1;HLA-DRA;HLA-DMA;HLA-DRB6	BTNL2;HLA-DOB;HLA-DRA;HLA-DQB2	.	.	.
HLA-DRB5/HLA-DRB1	rs9270779	6_32569056_T_C_1	rs9271146	0.842434	female signal	3a	BTNL2;HLA-DOB;HLA-DQA1;HLA-DRA;HLA-DMA;HLA-DRB6	BTNL2;HLA-DOB;HLA-DRA;HLA-DQB2	.	.	.
HLA-DRB5/HLA-DRB1	rs9270779	6_32569056_T_C_1	rs9271172	0.861149	female signal	3a	BTNL2;HLA-DOB;HLA-DQA1;HLA-DRA;HLA-DMA;HLA-DRB6	BTNL2;HLA-DOB;HLA-DRA;HLA-DQB2	.	.	.
HLA-DRB5/HLA-DRB1	rs9270779	6_32569056_T_C_1	rs9271173	0.861149	female signal	3a	BTNL2;HLA-DOB;HLA-DQA1;HLA-DRA;HLA-DMA;HLA-DRB6	BTNL2;HLA-DOB;HLA-DRA;HLA-DQB2	.	.	.
HLA-DRB5/HLA-DRB1	rs9270779	6_32569056_T_C_1	rs9271182	0.845444	female signal	3a	BTNL2;HLA-DOB;HLA-DQA1;HLA-DRA;HLA-DMA;HLA-DRB6	BTNL2;HLA-DOB;HLA-DRA;HLA-DQB2	.	.	.
HLA-DRB5/HLA-DRB1	rs9270779	6_32569056_T_C_1	rs9271188	0.863173	female signal	3a	BTNL2;HLA-DOB;HLA-DQA1;HLA-DRA;HLA-DMA;HLA-DRB6	BTNL2;HLA-DOB;HLA-DRA;HLA-DQB2	.	.	.
HLA-DRB5/HLA-DRB1	rs9270779	6_32569056_T_C_1	rs4636067	0.863443	female signal	3a	BTNL2;HLA-DOB;HLA-DQA1;HLA-DRA;HLA-DMA;HLA-DRB6	BTNL2;HLA-DOB;HLA-DRA;HLA-DQB2	.	.	.
HLA-DRB5/HLA-DRB1	rs9270779	6_32569056_T_C_1	rs5021727	0.863421	female signal	3a	BTNL2;HLA-DOB;HLA-DQA1;HLA-DRA;HLA-DMA;HLA-DRB6	BTNL2;HLA-DOB;HLA-DRA;HLA-DQB2	.	.	.
HLA-DRB5/HLA-DRB1	rs9270779	6_32569056_T_C_1	rs5021729	0.863421	female signal	3a	BTNL2;HLA-DOB;HLA-DQA1;HLA-DRA;HLA-DMA;HLA-DRB6	BTNL2;HLA-DOB;HLA-DRA;HLA-DQB2	.	.	.
HLA-DRB5/HLA-DRB1	rs9270779	6_32569056_T_C_1	rs9271205	0.861182	female signal	3a	BTNL2;HLA-DOB;HLA-DQA1;HLA-DRA;HLA-DMA;HLA-DRB6	BTNL2;HLA-DOB;HLA-DRA;HLA-DQB2	.	.	.
HLA-DRB5/HLA-DRB1	rs9270779	6_32569056_T_C_1	rs113568421	0.86173	female signal	3a	BTNL2;HLA-DOB;HLA-DQA1;HLA-DRA;HLA-DMA;HLA-DRB6	BTNL2;HLA-DOB;HLA-DRA;HLA-DQB2	.	.	.
HLA-DRB5/HLA-DRB1	rs9270779	6_32569056_T_C_1	rs9271487	0.844792	female signal	3a	BTNL2;HLA-DOB;HLA-DQA1;HLA-DRA;HLA-DMA;HLA-DRB6	BTNL2;HLA-DOB;HLA-DRA;HLA-DQB2	.	.	.
HLA-DRB5/HLA-DRB1	rs9270779	6_32569056_T_C_1	rs9271861	0.844436	female signal	3a	BTNL2;HLA-DOB;HLA-DQA1;HLA-DRA;HLA-DMA;HLA-DRB6	BTNL2;HLA-DOB;HLA-DRA;HLA-DQB2	.	.	.
HLA-DRB5/HLA-DRB1	rs9270779	6_32569056_T_C_1	rs9271884	0.844841	female signal	3a	BTNL2;HLA-DOB;HLA-DQA1;HLA-DRA;HLA-DMA;HLA-DRB6	BTNL2;HLA-DOB;HLA-DRA;HLA-DQB2	.	.	.
HLA-DRB5/HLA-DRB1	rs9270779	6_32569056_T_C_1	rs9271900	0.844821	female signal	3a	BTNL2;HLA-DOB;HLA-DQA1;HLA-DRA;HLA-DMA;HLA-DRB6	BTNL2;HLA-DOB;HLA-DRA;HLA-DQB2	.	.	.
HLA-DRB5/HLA-DRB1	rs9270779	6_32569056_T_C_1	rs77499708	0.851087	female signal	4	HLA-DRB6;HLA-DQB2;HLA-DOB	HLA-DRB6	.	.	.
HLA-DRB5/HLA-DRB1	rs9270779	6_32569056_T_C_1	rs68017248	0.850518	female signal	4	HLA-DRB6;HLA-DQB2;HLA-DOB	HLA-DRB6	.	.	.
HLA-DRB5/HLA-DRB1	rs9270779	6_32569056_T_C_1	rs560622990	0.839835	female signal	4	HLA-DRB5;BTNL2;HLA-DRA;HLA-DQB2;HLA-DOB;HLA-DQA1;HLA-DMA;HLA-DMB;HLA-DRB1	HLA-DRB5;BTNL2;HLA-DRA;HLA-DQA1;HLA-DOB	.	.	.
HLA-DRB5/HLA-DRB1	rs9270779	6_32569056_T_C_1	rs28534491	0.840012	female signal	4	HLA-DRB5;BTNL2;HLA-DRA;HLA-DQB2;HLA-DOB;HLA-DQA1;HLA-DMA;HLA-DMB;HLA-DRB1	HLA-DRB5;BTNL2;HLA-DRA;HLA-DQA1;HLA-DOB	.	.	.
HLA-DRB5/HLA-DRB1	rs9270779	6_32569056_T_C_1	rs67612510	0.840012	female signal	4	HLA-DRB5;BTNL2;HLA-DRA;HLA-DQB2;HLA-DOB;HLA-DQA1;HLA-DMA;HLA-DMB;HLA-DRB1	HLA-DRB5;BTNL2;HLA-DRA;HLA-DQA1;HLA-DOB	.	.	.
HLA-DRB5/HLA-DRB1	rs9270779	6_32569056_T_C_1	rs72845730	0.837272	female signal	4	HLA-DRB5;BTNL2;HLA-DRA;HLA-DQB2;HLA-DOB;HLA-DQA1;HLA-DMA;HLA-DMB;HLA-DRB1	HLA-DRB5;BTNL2;HLA-DRA;HLA-DQA1;HLA-DOB	.	.	.
HLA-DRB5/HLA-DRB1	rs9270779	6_32569056_T_C_1	rs79350467	0.837159	female signal	4	HLA-DRB5;BTNL2;HLA-DRA;HLA-DQB2;HLA-DOB;HLA-DQA1;HLA-DMA;HLA-DMB;HLA-DRB1	HLA-DRB5;BTNL2;HLA-DRA;HLA-DQA1;HLA-DOB	.	.	.
HLA-DRB5/HLA-DRB1	rs9270779	6_32569056_T_C_1	rs112715773	0.848645	female signal	4	HLA-DRB5;BTNL2;HLA-DRA;HLA-DQB2;HLA-DOB;HLA-DQA1;HLA-DMA;HLA-DMB;HLA-DRB1	HLA-DRB5;BTNL2;HLA-DRA;HLA-DQA1;HLA-DOB	.	.	.
HLA-DRB5/HLA-DRB1	rs9270779	6_32569056_T_C_1	rs112302151	0.846325	female signal	4	HLA-DRB5;BTNL2;HLA-DRA;HLA-DQB2;HLA-DOB;HLA-DQA1;HLA-DMA;HLA-DMB;HLA-DRB1	HLA-DRB5;BTNL2;HLA-DRA;HLA-DQA1;HLA-DOB	.	.	.
HLA-DRB5/HLA-DRB1	rs9270779	6_32569056_T_C_1	rs73726834	0.833755	female signal	4	HLA-DRB5;BTNL2;HLA-DRA;HLA-DQB2;HLA-DOB;HLA-DQA1;HLA-DMA;HLA-DMB;HLA-DRB1	HLA-DRB5;BTNL2;HLA-DRA;HLA-DQA1;HLA-DOB	.	.	.
HLA-DRB5/HLA-DRB1	rs9270779	6_32569056_T_C_1	rs75896850	0.833755	female signal	4	HLA-DRB5;BTNL2;HLA-DRA;HLA-DQB2;HLA-DOB;HLA-DQA1;HLA-DMA;HLA-DMB;HLA-DRB1	HLA-DRB5;BTNL2;HLA-DRA;HLA-DQA1;HLA-DOB	.	.	.
HLA-DRB5/HLA-DRB1	rs9270779	6_32569056_T_C_1	rs71536568	0.831941	female signal	4	HLA-DRB5;BTNL2;HLA-DRA;HLA-DQB2;HLA-DOB;HLA-DQA1;HLA-DMA;HLA-DMB;HLA-DRB1	HLA-DRB5;BTNL2;HLA-DRA;HLA-DQA1;HLA-DOB	.	.	.
HLA-DRB5/HLA-DRB1	rs9270779	6_32569056_T_C_1	rs201778160	0.863965	female signal	4	HLA-DRB5;BTNL2;HLA-DRA;HLA-DQB2;HLA-DOB;HLA-DQA1;HLA-DMA;HLA-DMB;HLA-DRB1	HLA-DRB5;BTNL2;HLA-DRA;HLA-DQA1;HLA-DOB	.	.	.
HLA-DRB5/HLA-DRB1	rs9270779	6_32569056_T_C_1	rs9269545	0.855492	female signal	4	HLA-DRB5;BTNL2;HLA-DRA;HLA-DQB2;HLA-DOB;HLA-DQA1;HLA-DMA;HLA-DMB;HLA-DRB1	HLA-DRB5;BTNL2;HLA-DRA;HLA-DQA1;HLA-DOB	.	.	.
HLA-DRB5/HLA-DRB1	rs9270779	6_32569056_T_C_1	rs116358897	0.857754	female signal	4	HLA-DRB5;BTNL2;HLA-DRA;HLA-DQB2;HLA-DOB;HLA-DQA1;HLA-DMA;HLA-DMB;HLA-DRB1	HLA-DRB5;BTNL2;HLA-DRA;HLA-DQA1;HLA-DOB	.	.	.
HLA-DRB5/HLA-DRB1	rs9270779	6_32569056_T_C_1	rs200989645	0.864516	female signal	4	HLA-DRB5;BTNL2;HLA-DRA;HLA-DQB2;HLA-DOB;HLA-DQA1;HLA-DMA;HLA-DMB;HLA-DRB1	HLA-DRB5;BTNL2;HLA-DRA;HLA-DQA1;HLA-DOB	.	.	.
HLA-DRB5/HLA-DRB1	rs9270779	6_32569056_T_C_1	rs9269702	0.863803	female signal	4	HLA-DRB5;BTNL2;HLA-DRA;HLA-DQB2;HLA-DOB;HLA-DQA1;HLA-DMA;HLA-DMB;HLA-DRB1	HLA-DRB5;BTNL2;HLA-DRA;HLA-DQA1;HLA-DOB	.	.	.
HLA-DRB5/HLA-DRB1	rs9270779	6_32569056_T_C_1	rs9269708	0.859153	female signal	4	HLA-DRB5;BTNL2;HLA-DRA;HLA-DQB2;HLA-DOB;HLA-DQA1;HLA-DMA;HLA-DMB;HLA-DRB1	HLA-DRB5;BTNL2;HLA-DRA;HLA-DQA1;HLA-DOB	.	.	.
HLA-DRB5/HLA-DRB1	rs9270779	6_32569056_T_C_1	rs565409237	0.8599	female signal	4	HLA-DRB5;BTNL2;HLA-DRA;HLA-DQB2;HLA-DOB;HLA-DQA1;HLA-DMA;HLA-DMB;HLA-DRB1	HLA-DRB5;BTNL2;HLA-DRA;HLA-DQA1;HLA-DOB	.	.	.
HLA-DRB5/HLA-DRB1	rs9270779	6_32569056_T_C_1	rs9269785	0.858666	female signal	4	HLA-DRB5;BTNL2;HLA-DRA;HLA-DQB2;HLA-DOB;HLA-DQA1;HLA-DMA;HLA-DMB;HLA-DRB1	HLA-DRB5;BTNL2;HLA-DRA;HLA-DQA1;HLA-DOB	.	.	.
HLA-DRB5/HLA-DRB1	rs9270779	6_32569056_T_C_1	rs9269815	0.860202	female signal	4	HLA-DRB5;BTNL2;HLA-DRA;HLA-DQB2;HLA-DOB;HLA-DQA1;HLA-DMA;HLA-DMB;HLA-DRB1	HLA-DRB5;BTNL2;HLA-DRA;HLA-DQA1;HLA-DOB	.	.	.
HLA-DRB5/HLA-DRB1	rs9270779	6_32569056_T_C_1	rs9269816	0.861436	female signal	4	HLA-DRB5;BTNL2;HLA-DRA;HLA-DQB2;HLA-DOB;HLA-DQA1;HLA-DMA;HLA-DMB;HLA-DRB1	HLA-DRB5;BTNL2;HLA-DRA;HLA-DQA1;HLA-DOB	.	.	.
HLA-DRB5/HLA-DRB1	rs9270779	6_32569056_T_C_1	rs558607368	0.861322	female signal	4	HLA-DRB5;BTNL2;HLA-DRA;HLA-DQB2;HLA-DOB;HLA-DQA1;HLA-DMA;HLA-DMB;HLA-DRB1	HLA-DRB5;BTNL2;HLA-DRA;HLA-DQA1;HLA-DOB	.	.	.
HLA-DRB5/HLA-DRB1	rs9270779	6_32569056_T_C_1	rs9269819	0.876694	female signal	4	HLA-DRB5;BTNL2;HLA-DRA;HLA-DQB2;HLA-DOB;HLA-DQA1;HLA-DMA;HLA-DMB;HLA-DRB1	HLA-DRB5;BTNL2;HLA-DRA;HLA-DQA1;HLA-DOB	.	.	.
HLA-DRB5/HLA-DRB1	rs9270779	6_32569056_T_C_1	rs9469177	0.85915	female signal	4	HLA-DRB5;BTNL2;HLA-DRA;HLA-DQB2;HLA-DOB;HLA-DQA1;HLA-DMA;HLA-DMB;HLA-DRB1	HLA-DRB5;BTNL2;HLA-DRA;HLA-DQA1;HLA-DOB	.	.	.
HLA-DRB5/HLA-DRB1	rs9270779	6_32569056_T_C_1	rs9269916	0.859772	female signal	4	HLA-DRB5;BTNL2;HLA-DRA;HLA-DQB2;HLA-DOB;HLA-DQA1;HLA-DMA;HLA-DMB;HLA-DRB1	HLA-DRB5;BTNL2;HLA-DRA;HLA-DQA1;HLA-DOB	.	.	.
HLA-DRB5/HLA-DRB1	rs9270779	6_32569056_T_C_1	rs9269928	0.866422	female signal	4	HLA-DRB5;BTNL2;HLA-DRA;HLA-DQB2;HLA-DOB;HLA-DQA1;HLA-DMA;HLA-DMB;HLA-DRB1	HLA-DRB5;BTNL2;HLA-DRA;HLA-DQA1;HLA-DOB	.	.	.
HLA-DRB5/HLA-DRB1	rs9270779	6_32569056_T_C_1	rs28724077	0.894954	female signal	4	HLA-DRB5;BTNL2;HLA-DRA;HLA-DQB2;HLA-DOB;HLA-DQA1;HLA-DMA;HLA-DMB;HLA-DRB1	HLA-DRB5;BTNL2;HLA-DRA;HLA-DQA1;HLA-DOB	.	.	.
HLA-DRB5/HLA-DRB1	rs9270779	6_32569056_T_C_1	rs140028130	0.86605	female signal	4	HLA-DRB5;BTNL2;HLA-DRA;HLA-DQB2;HLA-DOB;HLA-DQA1;HLA-DMA;HLA-DMB;HLA-DRB1	HLA-DRB5;BTNL2;HLA-DRA;HLA-DQA1;HLA-DOB	.	.	.
HLA-DRB5/HLA-DRB1	rs9270779	6_32569056_T_C_1	rs144319718	0.857715	female signal	4	HLA-DRB5;BTNL2;HLA-DRA;HLA-DQB2;HLA-DOB;HLA-DQA1;HLA-DMA;HLA-DMB;HLA-DRB1	HLA-DRB5;BTNL2;HLA-DRA;HLA-DQA1;HLA-DOB	.	.	.
HLA-DRB5/HLA-DRB1	rs9270779	6_32569056_T_C_1	rs548637317	0.857702	female signal	4	HLA-DRB5;BTNL2;HLA-DRA;HLA-DQB2;HLA-DOB;HLA-DQA1;HLA-DMA;HLA-DMB;HLA-DRB1	HLA-DRB5;BTNL2;HLA-DRA;HLA-DQA1;HLA-DOB	.	.	.
HLA-DRB5/HLA-DRB1	rs9270779	6_32569056_T_C_1	rs17885388	0.86094	female signal	4	HLA-DRB5;BTNL2;HLA-DRA;HLA-DQB2;HLA-DOB;HLA-DQA1;HLA-DMA;HLA-DMB;HLA-DRB1	HLA-DRB5;BTNL2;HLA-DRA;HLA-DQA1;HLA-DOB	.	.	.
HLA-DRB5/HLA-DRB1	rs9270779	6_32569056_T_C_1	rs16822820	0.857175	female signal	4	HLA-DRB5;BTNL2;HLA-DRA;HLA-DQB2;HLA-DOB;HLA-DQA1;HLA-DMA;HLA-DMB;HLA-DRB1	HLA-DRB5;BTNL2;HLA-DRA;HLA-DQA1;HLA-DOB	.	.	.
HLA-DRB5/HLA-DRB1	rs9270779	6_32569056_T_C_1	rs17882603	0.857175	female signal	4	HLA-DRB5;BTNL2;HLA-DRA;HLA-DQB2;HLA-DOB;HLA-DQA1;HLA-DMA;HLA-DMB;HLA-DRB1	HLA-DRB5;BTNL2;HLA-DRA;HLA-DQA1;HLA-DOB	.	.	.
HLA-DRB5/HLA-DRB1	rs9270779	6_32569056_T_C_1	rs3175105	0.85828	female signal	4	HLA-DRB5;BTNL2;HLA-DRA;HLA-DQB2;HLA-DOB;HLA-DQA1;HLA-DMA;HLA-DMB;HLA-DRB1	HLA-DRB5;BTNL2;HLA-DRA;HLA-DQA1;HLA-DOB	.	.	.
HLA-DRB5/HLA-DRB1	rs9270779	6_32569056_T_C_1	rs9269986	0.861128	female signal	4	HLA-DRB5;BTNL2;HLA-DRA;HLA-DQB2;HLA-DOB;HLA-DQA1;HLA-DMA;HLA-DMB;HLA-DRB1	HLA-DRB5;BTNL2;HLA-DRA;HLA-DQA1;HLA-DOB	.	.	.
HLA-DRB5/HLA-DRB1	rs9270779	6_32569056_T_C_1	6:32553975_T_C	0.855791	female signal	4	HLA-DRB5;BTNL2;HLA-DRA;HLA-DQB2;HLA-DOB;HLA-DQA1;HLA-DMA;HLA-DMB;HLA-DRB1	HLA-DRB5;BTNL2;HLA-DRA;HLA-DQA1;HLA-DOB	.	.	.
HLA-DRB5/HLA-DRB1	rs9270779	6_32569056_T_C_1	rs9270148	0.856298	female signal	4	HLA-DRB5;BTNL2;HLA-DRA;HLA-DQB2;HLA-DOB;HLA-DQA1;HLA-DMA;HLA-DMB;HLA-DRB1	HLA-DRB5;BTNL2;HLA-DRA;HLA-DQA1;HLA-DOB	.	.	.
HLA-DRB5/HLA-DRB1	rs9270779	6_32569056_T_C_1	rs9270150	0.861066	female signal	4	HLA-DRB5;BTNL2;HLA-DRA;HLA-DQB2;HLA-DOB;HLA-DQA1;HLA-DMA;HLA-DMB;HLA-DRB1	HLA-DRB5;BTNL2;HLA-DRA;HLA-DQA1;HLA-DOB	.	.	.
HLA-DRB5/HLA-DRB1	rs9270779	6_32569056_T_C_1	rs9270152	0.869537	female signal	4	HLA-DRB5;BTNL2;HLA-DRA;HLA-DQB2;HLA-DOB;HLA-DQA1;HLA-DMA;HLA-DMB;HLA-DRB1	HLA-DRB5;BTNL2;HLA-DRA;HLA-DQA1;HLA-DOB	.	.	.
HLA-DRB5/HLA-DRB1	rs9270779	6_32569056_T_C_1	rs28724151	0.876694	female signal	4	HLA-DRB5;BTNL2;HLA-DRA;HLA-DQB2;HLA-DOB;HLA-DQA1;HLA-DMA;HLA-DMB;HLA-DRB1	HLA-DRB5;BTNL2;HLA-DRA;HLA-DQA1;HLA-DOB	.	.	.
HLA-DRB5/HLA-DRB1	rs9270779	6_32569056_T_C_1	rs9270157	0.870644	female signal	4	HLA-DRB5;BTNL2;HLA-DRA;HLA-DQB2;HLA-DOB;HLA-DQA1;HLA-DMA;HLA-DMB;HLA-DRB1	HLA-DRB5;BTNL2;HLA-DRA;HLA-DQA1;HLA-DOB	.	.	.
HLA-DRB5/HLA-DRB1	rs9270779	6_32569056_T_C_1	rs13208071	0.870785	female signal	4	HLA-DRB5;BTNL2;HLA-DRA;HLA-DQB2;HLA-DOB;HLA-DQA1;HLA-DMA;HLA-DMB;HLA-DRB1	HLA-DRB5;BTNL2;HLA-DRA;HLA-DQA1;HLA-DOB	.	.	.
HLA-DRB5/HLA-DRB1	rs9270779	6_32569056_T_C_1	rs17210293	0.842493	female signal	4	HLA-DRB5;BTNL2;HLA-DRA;HLA-DQB2;HLA-DOB;HLA-DQA1;HLA-DMA;HLA-DMB;HLA-DRB1	HLA-DRB5;BTNL2;HLA-DRA;HLA-DQA1;HLA-DOB	.	.	.
HLA-DRB5/HLA-DRB1	rs9270779	6_32569056_T_C_1	rs9270196	0.861264	female signal	4	HLA-DRB5;BTNL2;HLA-DRA;HLA-DQB2;HLA-DOB;HLA-DQA1;HLA-DMA;HLA-DMB;HLA-DRB1	HLA-DRB5;BTNL2;HLA-DRA;HLA-DQA1;HLA-DOB	.	.	.
HLA-DRB5/HLA-DRB1	rs9270779	6_32569056_T_C_1	rs9270204	0.860649	female signal	4	HLA-DRB5;BTNL2;HLA-DRA;HLA-DQB2;HLA-DOB;HLA-DQA1;HLA-DMA;HLA-DMB;HLA-DRB1	HLA-DRB5;BTNL2;HLA-DRA;HLA-DQA1;HLA-DOB	.	.	.
HLA-DRB5/HLA-DRB1	rs9270779	6_32569056_T_C_1	rs9270206	0.861554	female signal	4	HLA-DRB5;BTNL2;HLA-DRA;HLA-DQB2;HLA-DOB;HLA-DQA1;HLA-DMA;HLA-DMB;HLA-DRB1	HLA-DRB5;BTNL2;HLA-DRA;HLA-DQA1;HLA-DOB	.	.	.
HLA-DRB5/HLA-DRB1	rs9270779	6_32569056_T_C_1	rs9270227	0.863187	female signal	4	HLA-DRB5;BTNL2;HLA-DRA;HLA-DQB2;HLA-DOB;HLA-DQA1;HLA-DMA;HLA-DMB;HLA-DRB1	HLA-DRB5;BTNL2;HLA-DRA;HLA-DQA1;HLA-DOB	.	.	.
HLA-DRB5/HLA-DRB1	rs9270779	6_32569056_T_C_1	rs9270233	0.864605	female signal	4	HLA-DRB5;BTNL2;HLA-DRA;HLA-DQB2;HLA-DOB;HLA-DQA1;HLA-DMA;HLA-DMB;HLA-DRB1	HLA-DRB5;BTNL2;HLA-DRA;HLA-DQA1;HLA-DOB	.	.	.
HLA-DRB5/HLA-DRB1	rs9270779	6_32569056_T_C_1	rs372634318	0.863545	female signal	4	HLA-DRB5;BTNL2;HLA-DRA;HLA-DQB2;HLA-DOB;HLA-DQA1;HLA-DMA;HLA-DMB;HLA-DRB1	HLA-DRB5;BTNL2;HLA-DRA;HLA-DQA1;HLA-DOB	.	.	.
HLA-DRB5/HLA-DRB1	rs9270779	6_32569056_T_C_1	rs9270303	0.82086	female signal	4	HLA-DRB5;BTNL2;HLA-DRA;HLA-DQB2;HLA-DOB;HLA-DQA1;HLA-DMA;HLA-DMB;HLA-DRB1	HLA-DRB5;BTNL2;HLA-DRA;HLA-DQA1;HLA-DOB	.	.	.
HLA-DRB5/HLA-DRB1	rs9270779	6_32569056_T_C_1	rs536189184	0.859866	female signal	4	HLA-DRB5;BTNL2;HLA-DRA;HLA-DQB2;HLA-DOB;HLA-DQA1;HLA-DMA;HLA-DMB;HLA-DRB1	HLA-DRB5;BTNL2;HLA-DRA;HLA-DQA1;HLA-DOB	.	.	.
HLA-DRB5/HLA-DRB1	rs9270779	6_32569056_T_C_1	rs9270836	0.861826	female signal	4	BTNL2;HLA-DOB;HLA-DQA1;HLA-DRA;HLA-DMA;HLA-DRB6	BTNL2;HLA-DOB;HLA-DRA;HLA-DQB2	.	.	.
HLA-DRB5/HLA-DRB1	rs9270779	6_32569056_T_C_1	rs9270842	0.861735	female signal	4	BTNL2;HLA-DOB;HLA-DQA1;HLA-DRA;HLA-DMA;HLA-DRB6	BTNL2;HLA-DOB;HLA-DRA;HLA-DQB2	.	.	.
HLA-DRB5/HLA-DRB1	rs9270779	6_32569056_T_C_1	rs9469192	0.863426	female signal	4	BTNL2;HLA-DOB;HLA-DQA1;HLA-DRA;HLA-DMA;HLA-DRB6	BTNL2;HLA-DOB;HLA-DRA;HLA-DQB2	.	.	.
HLA-DRB5/HLA-DRB1	rs9270779	6_32569056_T_C_1	rs9270901	0.863066	female signal	4	BTNL2;HLA-DOB;HLA-DQA1;HLA-DRA;HLA-DMA;HLA-DRB6	BTNL2;HLA-DOB;HLA-DRA;HLA-DQB2	.	.	.
HLA-DRB5/HLA-DRB1	rs9270779	6_32569056_T_C_1	rs9270907	0.886555	female signal	4	BTNL2;HLA-DOB;HLA-DQA1;HLA-DRA;HLA-DMA;HLA-DRB6	BTNL2;HLA-DOB;HLA-DRA;HLA-DQB2	.	.	.
HLA-DRB5/HLA-DRB1	rs9270779	6_32569056_T_C_1	rs9270922	0.86135	female signal	4	BTNL2;HLA-DOB;HLA-DQA1;HLA-DRA;HLA-DMA;HLA-DRB6	BTNL2;HLA-DOB;HLA-DRA;HLA-DQB2	.	.	.
HLA-DRB5/HLA-DRB1	rs9270779	6_32569056_T_C_1	rs9270927	0.864543	female signal	4	BTNL2;HLA-DOB;HLA-DQA1;HLA-DRA;HLA-DMA;HLA-DRB6	BTNL2;HLA-DOB;HLA-DRA;HLA-DQB2	.	.	.
HLA-DRB5/HLA-DRB1	rs9270779	6_32569056_T_C_1	rs9270931	0.861322	female signal	4	BTNL2;HLA-DOB;HLA-DQA1;HLA-DRA;HLA-DMA;HLA-DRB6	BTNL2;HLA-DOB;HLA-DRA;HLA-DQB2	.	.	.
HLA-DRB5/HLA-DRB1	rs9270779	6_32569056_T_C_1	rs77102498	0.863252	female signal	4	BTNL2;HLA-DOB;HLA-DQA1;HLA-DRA;HLA-DMA;HLA-DRB6	BTNL2;HLA-DOB;HLA-DRA;HLA-DQB2	.	.	.
HLA-DRB5/HLA-DRB1	rs9270779	6_32569056_T_C_1	rs9271052	0.863187	female signal	4	BTNL2;HLA-DOB;HLA-DQA1;HLA-DRA;HLA-DMA;HLA-DRB6	BTNL2;HLA-DOB;HLA-DRA;HLA-DQB2	.	.	.
HLA-DRB5/HLA-DRB1	rs9270779	6_32569056_T_C_1	rs181079267	0.863227	female signal	4	BTNL2;HLA-DOB;HLA-DQA1;HLA-DRA;HLA-DMA;HLA-DRB6	BTNL2;HLA-DOB;HLA-DRA;HLA-DQB2	.	.	.
HLA-DRB5/HLA-DRB1	rs9270779	6_32569056_T_C_1	rs9271056	0.863227	female signal	4	BTNL2;HLA-DOB;HLA-DQA1;HLA-DRA;HLA-DMA;HLA-DRB6	BTNL2;HLA-DOB;HLA-DRA;HLA-DQB2	.	.	.
HLA-DRB5/HLA-DRB1	rs9270779	6_32569056_T_C_1	rs9271064	0.863158	female signal	4	BTNL2;HLA-DOB;HLA-DQA1;HLA-DRA;HLA-DMA;HLA-DRB6	BTNL2;HLA-DOB;HLA-DRA;HLA-DQB2	.	.	.
HLA-DRB5/HLA-DRB1	rs9270779	6_32569056_T_C_1	rs116454087	0.863158	female signal	4	BTNL2;HLA-DOB;HLA-DQA1;HLA-DRA;HLA-DMA;HLA-DRB6	BTNL2;HLA-DOB;HLA-DRA;HLA-DQB2	.	.	.
HLA-DRB5/HLA-DRB1	rs9270779	6_32569056_T_C_1	rs34356392	0.863091	female signal	4	BTNL2;HLA-DOB;HLA-DQA1;HLA-DRA;HLA-DMA;HLA-DRB6	BTNL2;HLA-DOB;HLA-DRA;HLA-DQB2	.	.	.
HLA-DRB5/HLA-DRB1	rs9270779	6_32569056_T_C_1	rs9271066	0.858943	female signal	4	BTNL2;HLA-DOB;HLA-DQA1;HLA-DRA;HLA-DMA;HLA-DRB6	BTNL2;HLA-DOB;HLA-DRA;HLA-DQB2	.	.	.
HLA-DRB5/HLA-DRB1	rs9270779	6_32569056_T_C_1	rs9271068	0.861194	female signal	4	BTNL2;HLA-DOB;HLA-DQA1;HLA-DRA;HLA-DMA;HLA-DRB6	BTNL2;HLA-DOB;HLA-DRA;HLA-DQB2	.	.	.
HLA-DRB5/HLA-DRB1	rs9270779	6_32569056_T_C_1	rs9271070	0.859612	female signal	4	BTNL2;HLA-DOB;HLA-DQA1;HLA-DRA;HLA-DMA;HLA-DRB6	BTNL2;HLA-DOB;HLA-DRA;HLA-DQB2	.	.	.
HLA-DRB5/HLA-DRB1	rs9270779	6_32569056_T_C_1	rs191693850	0.862638	female signal	4	BTNL2;HLA-DOB;HLA-DQA1;HLA-DRA;HLA-DMA;HLA-DRB6	BTNL2;HLA-DOB;HLA-DRA;HLA-DQB2	.	.	.
HLA-DRB5/HLA-DRB1	rs9270779	6_32569056_T_C_1	rs9271073	0.861179	female signal	4	BTNL2;HLA-DOB;HLA-DQA1;HLA-DRA;HLA-DMA;HLA-DRB6	BTNL2;HLA-DOB;HLA-DRA;HLA-DQB2	.	.	.
HLA-DRB5/HLA-DRB1	rs9270779	6_32569056_T_C_1	rs116135558	0.864395	female signal	4	BTNL2;HLA-DOB;HLA-DQA1;HLA-DRA;HLA-DMA;HLA-DRB6	BTNL2;HLA-DOB;HLA-DRA;HLA-DQB2	.	.	.
HLA-DRB5/HLA-DRB1	rs9270779	6_32569056_T_C_1	rs9271090	0.861141	female signal	4	BTNL2;HLA-DOB;HLA-DQA1;HLA-DRA;HLA-DMA;HLA-DRB6	BTNL2;HLA-DOB;HLA-DRA;HLA-DQB2	.	.	.
HLA-DRB5/HLA-DRB1	rs9270779	6_32569056_T_C_1	rs77632534	0.862642	female signal	4	BTNL2;HLA-DOB;HLA-DQA1;HLA-DRA;HLA-DMA;HLA-DRB6	BTNL2;HLA-DOB;HLA-DRA;HLA-DQB2	.	.	.
HLA-DRB5/HLA-DRB1	rs9270779	6_32569056_T_C_1	rs9271092	0.861141	female signal	4	BTNL2;HLA-DOB;HLA-DQA1;HLA-DRA;HLA-DMA;HLA-DRB6	BTNL2;HLA-DOB;HLA-DRA;HLA-DQB2	.	.	.
HLA-DRB5/HLA-DRB1	rs9270779	6_32569056_T_C_1	rs9271096	0.90626	female signal	4	BTNL2;HLA-DOB;HLA-DQA1;HLA-DRA;HLA-DMA;HLA-DRB6	BTNL2;HLA-DOB;HLA-DRA;HLA-DQB2	.	.	.
HLA-DRB5/HLA-DRB1	rs9270779	6_32569056_T_C_1	rs646159	0.863627	female signal	4	BTNL2;HLA-DOB;HLA-DQA1;HLA-DRA;HLA-DMA;HLA-DRB6	BTNL2;HLA-DOB;HLA-DRA;HLA-DQB2	.	.	.
HLA-DRB5/HLA-DRB1	rs9270779	6_32569056_T_C_1	rs9271144	0.861185	female signal	4	BTNL2;HLA-DOB;HLA-DQA1;HLA-DRA;HLA-DMA;HLA-DRB6	BTNL2;HLA-DOB;HLA-DRA;HLA-DQB2	.	.	.
HLA-DRB5/HLA-DRB1	rs9270779	6_32569056_T_C_1	rs9271145	0.861185	female signal	4	BTNL2;HLA-DOB;HLA-DQA1;HLA-DRA;HLA-DMA;HLA-DRB6	BTNL2;HLA-DOB;HLA-DRA;HLA-DQB2	.	.	.
HLA-DRB5/HLA-DRB1	rs9270779	6_32569056_T_C_1	rs148303563	0.863247	female signal	4	BTNL2;HLA-DOB;HLA-DQA1;HLA-DRA;HLA-DMA;HLA-DRB6	BTNL2;HLA-DOB;HLA-DRA;HLA-DQB2	.	.	.
HLA-DRB5/HLA-DRB1	rs9270779	6_32569056_T_C_1	rs9271150	0.863249	female signal	4	BTNL2;HLA-DOB;HLA-DQA1;HLA-DRA;HLA-DMA;HLA-DRB6	BTNL2;HLA-DOB;HLA-DRA;HLA-DQB2	.	.	.
HLA-DRB5/HLA-DRB1	rs9270779	6_32569056_T_C_1	rs9271151	0.863249	female signal	4	BTNL2;HLA-DOB;HLA-DQA1;HLA-DRA;HLA-DMA;HLA-DRB6	BTNL2;HLA-DOB;HLA-DRA;HLA-DQB2	.	.	.
HLA-DRB5/HLA-DRB1	rs9270779	6_32569056_T_C_1	6:32577561_ATG_A	0.863243	female signal	4	BTNL2;HLA-DOB;HLA-DQA1;HLA-DRA;HLA-DMA;HLA-DRB6	BTNL2;HLA-DOB;HLA-DRA;HLA-DQB2	.	.	.
HLA-DRB5/HLA-DRB1	rs9270779	6_32569056_T_C_1	rs9271163	0.861161	female signal	4	BTNL2;HLA-DOB;HLA-DQA1;HLA-DRA;HLA-DMA;HLA-DRB6	BTNL2;HLA-DOB;HLA-DRA;HLA-DQB2	.	.	.
HLA-DRB5/HLA-DRB1	rs9270779	6_32569056_T_C_1	rs9271164	0.861266	female signal	4	BTNL2;HLA-DOB;HLA-DQA1;HLA-DRA;HLA-DMA;HLA-DRB6	BTNL2;HLA-DOB;HLA-DRA;HLA-DQB2	.	.	.
HLA-DRB5/HLA-DRB1	rs9270779	6_32569056_T_C_1	rs9271165	0.861082	female signal	4	BTNL2;HLA-DOB;HLA-DQA1;HLA-DRA;HLA-DMA;HLA-DRB6	BTNL2;HLA-DOB;HLA-DRA;HLA-DQB2	.	.	.
HLA-DRB5/HLA-DRB1	rs9270779	6_32569056_T_C_1	rs673336	0.863127	female signal	4	BTNL2;HLA-DOB;HLA-DQA1;HLA-DRA;HLA-DMA;HLA-DRB6	BTNL2;HLA-DOB;HLA-DRA;HLA-DQB2	.	.	.
HLA-DRB5/HLA-DRB1	rs9270779	6_32569056_T_C_1	rs9271174	0.861187	female signal	4	BTNL2;HLA-DOB;HLA-DQA1;HLA-DRA;HLA-DMA;HLA-DRB6	BTNL2;HLA-DOB;HLA-DRA;HLA-DQB2	.	.	.
HLA-DRB5/HLA-DRB1	rs9270779	6_32569056_T_C_1	rs9271178	0.861266	female signal	4	BTNL2;HLA-DOB;HLA-DQA1;HLA-DRA;HLA-DMA;HLA-DRB6	BTNL2;HLA-DOB;HLA-DRA;HLA-DQB2	.	.	.
HLA-DRB5/HLA-DRB1	rs9270779	6_32569056_T_C_1	rs9271194	0.861181	female signal	4	BTNL2;HLA-DOB;HLA-DQA1;HLA-DRA;HLA-DMA;HLA-DRB6	BTNL2;HLA-DOB;HLA-DRA;HLA-DQB2	.	.	.
HLA-DRB5/HLA-DRB1	rs9270779	6_32569056_T_C_1	rs7451864	0.861177	female signal	4	BTNL2;HLA-DOB;HLA-DQA1;HLA-DRA;HLA-DMA;HLA-DRB6	BTNL2;HLA-DOB;HLA-DRA;HLA-DQB2	.	.	.
HLA-DRB5/HLA-DRB1	rs9270779	6_32569056_T_C_1	rs9271198	0.861176	female signal	4	BTNL2;HLA-DOB;HLA-DQA1;HLA-DRA;HLA-DMA;HLA-DRB6	BTNL2;HLA-DOB;HLA-DRA;HLA-DQB2	.	.	.
HLA-DRB5/HLA-DRB1	rs9270779	6_32569056_T_C_1	rs9271200	0.861176	female signal	4	BTNL2;HLA-DOB;HLA-DQA1;HLA-DRA;HLA-DMA;HLA-DRB6	BTNL2;HLA-DOB;HLA-DRA;HLA-DQB2	.	.	.
HLA-DRB5/HLA-DRB1	rs9270779	6_32569056_T_C_1	rs9271201	0.861176	female signal	4	BTNL2;HLA-DOB;HLA-DQA1;HLA-DRA;HLA-DMA;HLA-DRB6	BTNL2;HLA-DOB;HLA-DRA;HLA-DQB2	.	.	.
HLA-DRB5/HLA-DRB1	rs9270779	6_32569056_T_C_1	rs9271202	0.861176	female signal	4	BTNL2;HLA-DOB;HLA-DQA1;HLA-DRA;HLA-DMA;HLA-DRB6	BTNL2;HLA-DOB;HLA-DRA;HLA-DQB2	.	.	.
HLA-DRB5/HLA-DRB1	rs9270779	6_32569056_T_C_1	rs9271209	0.857311	female signal	4	BTNL2;HLA-DOB;HLA-DQA1;HLA-DRA;HLA-DMA;HLA-DRB6	BTNL2;HLA-DOB;HLA-DRA;HLA-DQB2	.	.	.
HLA-DRB5/HLA-DRB1	rs9270779	6_32569056_T_C_1	6:32579043_CAAAA_C	0.863684	female signal	4	BTNL2;HLA-DOB;HLA-DQA1;HLA-DRA;HLA-DMA;HLA-DRB6	BTNL2;HLA-DOB;HLA-DRA;HLA-DQB2	.	.	.
HLA-DRB5/HLA-DRB1	rs9270779	6_32569056_T_C_1	rs5004279	0.86131	female signal	4	BTNL2;HLA-DOB;HLA-DQA1;HLA-DRA;HLA-DMA;HLA-DRB6	BTNL2;HLA-DOB;HLA-DRA;HLA-DQB2	.	.	.
HLA-DRB5/HLA-DRB1	rs9270779	6_32569056_T_C_1	rs28507026	0.861352	female signal	4	BTNL2;HLA-DOB;HLA-DQA1;HLA-DRA;HLA-DMA;HLA-DRB6	BTNL2;HLA-DOB;HLA-DRA;HLA-DQB2	.	.	.
HLA-DRB5/HLA-DRB1	rs9270779	6_32569056_T_C_1	rs9271326	0.861688	female signal	4	BTNL2;HLA-DOB;HLA-DQA1;HLA-DRA;HLA-DMA;HLA-DRB6	BTNL2;HLA-DOB;HLA-DRA;HLA-DQB2	.	.	.
HLA-DRB5/HLA-DRB1	rs9270779	6_32569056_T_C_1	rs35186928	0.861468	female signal	4	BTNL2;HLA-DOB;HLA-DQA1;HLA-DRA;HLA-DMA;HLA-DRB6	BTNL2;HLA-DOB;HLA-DRA;HLA-DQB2	.	.	.
HLA-DRB5/HLA-DRB1	rs9270779	6_32569056_T_C_1	rs113083535	0.862375	female signal	4	BTNL2;HLA-DOB;HLA-DQA1;HLA-DRA;HLA-DMA;HLA-DRB6	BTNL2;HLA-DOB;HLA-DRA;HLA-DQB2	.	.	.
HLA-DRB5/HLA-DRB1	rs9270779	6_32569056_T_C_1	rs28383226	0.862375	female signal	4	BTNL2;HLA-DOB;HLA-DQA1;HLA-DRA;HLA-DMA;HLA-DRB6	BTNL2;HLA-DOB;HLA-DRA;HLA-DQB2	.	.	.
HLA-DRB5/HLA-DRB1	rs9270779	6_32569056_T_C_1	rs9271514	0.844929	female signal	4	BTNL2;HLA-DOB;HLA-DQA1;HLA-DRA;HLA-DMA;HLA-DRB6	BTNL2;HLA-DOB;HLA-DRA;HLA-DQB2	.	.	.
HLA-DRB5/HLA-DRB1	rs9270779	6_32569056_T_C_1	rs9271548	0.844918	female signal	4	BTNL2;HLA-DOB;HLA-DQA1;HLA-DRA;HLA-DMA;HLA-DRB6	BTNL2;HLA-DOB;HLA-DRA;HLA-DQB2	.	.	.
HLA-DRB5/HLA-DRB1	rs9270779	6_32569056_T_C_1	rs9271557	0.842941	female signal	4	BTNL2;HLA-DOB;HLA-DQA1;HLA-DRA;HLA-DMA;HLA-DRB6	BTNL2;HLA-DOB;HLA-DRA;HLA-DQB2	.	.	.
HLA-DRB5/HLA-DRB1	rs9270779	6_32569056_T_C_1	rs9271856	0.844498	female signal	4	BTNL2;HLA-DOB;HLA-DQA1;HLA-DRA;HLA-DMA;HLA-DRB6	BTNL2;HLA-DOB;HLA-DRA;HLA-DQB2	.	.	.
HLA-DRB5/HLA-DRB1	rs9270779	6_32569056_T_C_1	rs68124732	0.852475	female signal	5	HLA-DRB6;HLA-DQB2;HLA-DOB	HLA-DRB6	.	.	.
HLA-DRB5/HLA-DRB1	rs9270779	6_32569056_T_C_1	rs79890132	0.849792	female signal	5	HLA-DRB6;HLA-DQB2;HLA-DOB	HLA-DRB6	.	.	.
HLA-DRB5/HLA-DRB1	rs9270779	6_32569056_T_C_1	rs76152078	0.849792	female signal	5	HLA-DRB6;HLA-DQB2;HLA-DOB	HLA-DRB6	.	.	.
HLA-DRB5/HLA-DRB1	rs9270779	6_32569056_T_C_1	rs67778241	0.850325	female signal	5	HLA-DRB6;HLA-DQB2;HLA-DOB	HLA-DRB6	.	.	.
HLA-DRB5/HLA-DRB1	rs9270779	6_32569056_T_C_1	rs71536524	0.851887	female signal	5	HLA-DRB5;BTNL2;HLA-DRA;HLA-DQB2;HLA-DOB;HLA-DQA1;HLA-DMA;HLA-DMB;HLA-DRB1	HLA-DRB5;BTNL2;HLA-DRA;HLA-DQA1;HLA-DOB	.	.	.
HLA-DRB5/HLA-DRB1	rs9270779	6_32569056_T_C_1	rs3828840	0.836031	female signal	5	HLA-DRB5;BTNL2;HLA-DRA;HLA-DQB2;HLA-DOB;HLA-DQA1;HLA-DMA;HLA-DMB;HLA-DRB1	HLA-DRB5;BTNL2;HLA-DRA;HLA-DQA1;HLA-DOB	.	.	.
HLA-DRB5/HLA-DRB1	rs9270779	6_32569056_T_C_1	rs66686576	0.846405	female signal	5	HLA-DRB5;BTNL2;HLA-DRA;HLA-DQB2;HLA-DOB;HLA-DQA1;HLA-DMA;HLA-DMB;HLA-DRB1	HLA-DRB5;BTNL2;HLA-DRA;HLA-DQA1;HLA-DOB	.	.	.
HLA-DRB5/HLA-DRB1	rs9270779	6_32569056_T_C_1	rs72492329	0.85199	female signal	5	HLA-DRB5;BTNL2;HLA-DRA;HLA-DQB2;HLA-DOB;HLA-DQA1;HLA-DMA;HLA-DMB;HLA-DRB1	HLA-DRB5;BTNL2;HLA-DRA;HLA-DQA1;HLA-DOB	.	.	.
HLA-DRB5/HLA-DRB1	rs9270779	6_32569056_T_C_1	rs71536525	0.840866	female signal	5	HLA-DRB5;BTNL2;HLA-DRA;HLA-DQB2;HLA-DOB;HLA-DQA1;HLA-DMA;HLA-DMB;HLA-DRB1	HLA-DRB5;BTNL2;HLA-DRA;HLA-DQA1;HLA-DOB	.	.	.
HLA-DRB5/HLA-DRB1	rs9270779	6_32569056_T_C_1	rs60694740	0.840955	female signal	5	HLA-DRB5;BTNL2;HLA-DRA;HLA-DQB2;HLA-DOB;HLA-DQA1;HLA-DMA;HLA-DMB;HLA-DRB1	HLA-DRB5;BTNL2;HLA-DRA;HLA-DQA1;HLA-DOB	.	.	.
HLA-DRB5/HLA-DRB1	rs9270779	6_32569056_T_C_1	rs72844188	0.848525	female signal	5	HLA-DRB5;BTNL2;HLA-DRA;HLA-DQB2;HLA-DOB;HLA-DQA1;HLA-DMA;HLA-DMB;HLA-DRB1	HLA-DRB5;BTNL2;HLA-DRA;HLA-DQA1;HLA-DOB	.	.	.
HLA-DRB5/HLA-DRB1	rs9270779	6_32569056_T_C_1	rs113759362	0.844365	female signal	5	HLA-DRB5;BTNL2;HLA-DRA;HLA-DQB2;HLA-DOB;HLA-DQA1;HLA-DMA;HLA-DMB;HLA-DRB1	HLA-DRB5;BTNL2;HLA-DRA;HLA-DQA1;HLA-DOB	.	.	.
HLA-DRB5/HLA-DRB1	rs9270779	6_32569056_T_C_1	rs66553215	0.844128	female signal	5	HLA-DRB5;BTNL2;HLA-DRA;HLA-DQB2;HLA-DOB;HLA-DQA1;HLA-DMA;HLA-DMB;HLA-DRB1	HLA-DRB5;BTNL2;HLA-DRA;HLA-DQA1;HLA-DOB	.	.	.
HLA-DRB5/HLA-DRB1	rs9270779	6_32569056_T_C_1	rs28564539	0.838865	female signal	5	HLA-DRB5;BTNL2;HLA-DRA;HLA-DQB2;HLA-DOB;HLA-DQA1;HLA-DMA;HLA-DMB;HLA-DRB1	HLA-DRB5;BTNL2;HLA-DRA;HLA-DQA1;HLA-DOB	.	.	.
HLA-DRB5/HLA-DRB1	rs9270779	6_32569056_T_C_1	rs72845725	0.839103	female signal	5	HLA-DRB5;BTNL2;HLA-DRA;HLA-DQB2;HLA-DOB;HLA-DQA1;HLA-DMA;HLA-DMB;HLA-DRB1	HLA-DRB5;BTNL2;HLA-DRA;HLA-DQA1;HLA-DOB	.	.	.
HLA-DRB5/HLA-DRB1	rs9270779	6_32569056_T_C_1	rs78650231	0.803573	female signal	5	HLA-DRB5;BTNL2;HLA-DRA;HLA-DQB2;HLA-DOB;HLA-DQA1;HLA-DMA;HLA-DMB;HLA-DRB1	HLA-DRB5;BTNL2;HLA-DRA;HLA-DQA1;HLA-DOB	.	.	.
HLA-DRB5/HLA-DRB1	rs9270779	6_32569056_T_C_1	rs59057355	0.820574	female signal	5	HLA-DRB5;BTNL2;HLA-DRA;HLA-DQB2;HLA-DOB;HLA-DQA1;HLA-DMA;HLA-DMB;HLA-DRB1	HLA-DRB5;BTNL2;HLA-DRA;HLA-DQA1;HLA-DOB	.	.	.
HLA-DRB5/HLA-DRB1	rs9270779	6_32569056_T_C_1	rs192421684	0.838518	female signal	5	HLA-DRB5;BTNL2;HLA-DRA;HLA-DQB2;HLA-DOB;HLA-DQA1;HLA-DMA;HLA-DMB;HLA-DRB1	HLA-DRB5;BTNL2;HLA-DRA;HLA-DQA1;HLA-DOB	.	.	.
HLA-DRB5/HLA-DRB1	rs9270779	6_32569056_T_C_1	rs184792502	0.816784	female signal	5	HLA-DRB5;BTNL2;HLA-DRA;HLA-DQB2;HLA-DOB;HLA-DQA1;HLA-DMA;HLA-DMB;HLA-DRB1	HLA-DRB5;BTNL2;HLA-DRA;HLA-DQA1;HLA-DOB	.	.	.
HLA-DRB5/HLA-DRB1	rs9270779	6_32569056_T_C_1	rs186639906	0.839331	female signal	5	HLA-DRB5;BTNL2;HLA-DRA;HLA-DQB2;HLA-DOB;HLA-DQA1;HLA-DMA;HLA-DMB;HLA-DRB1	HLA-DRB5;BTNL2;HLA-DRA;HLA-DQA1;HLA-DOB	.	.	.
HLA-DRB5/HLA-DRB1	rs9270779	6_32569056_T_C_1	rs28483671	0.835757	female signal	5	HLA-DRB5;BTNL2;HLA-DRA;HLA-DQB2;HLA-DOB;HLA-DQA1;HLA-DMA;HLA-DMB;HLA-DRB1	HLA-DRB5;BTNL2;HLA-DRA;HLA-DQA1;HLA-DOB	.	.	.
HLA-DRB5/HLA-DRB1	rs9270779	6_32569056_T_C_1	rs116659316	0.837993	female signal	5	HLA-DRB5;BTNL2;HLA-DRA;HLA-DQB2;HLA-DOB;HLA-DQA1;HLA-DMA;HLA-DMB;HLA-DRB1	HLA-DRB5;BTNL2;HLA-DRA;HLA-DQA1;HLA-DOB	.	.	.
HLA-DRB5/HLA-DRB1	rs9270779	6_32569056_T_C_1	rs67792106	0.836344	female signal	5	HLA-DRB5;BTNL2;HLA-DRA;HLA-DQB2;HLA-DOB;HLA-DQA1;HLA-DMA;HLA-DMB;HLA-DRB1	HLA-DRB5;BTNL2;HLA-DRA;HLA-DQA1;HLA-DOB	.	.	.
HLA-DRB5/HLA-DRB1	rs9270779	6_32569056_T_C_1	rs35291654	0.846994	female signal	5	HLA-DRB5;BTNL2;HLA-DRA;HLA-DQB2;HLA-DOB;HLA-DQA1;HLA-DMA;HLA-DMB;HLA-DRB1	HLA-DRB5;BTNL2;HLA-DRA;HLA-DQA1;HLA-DOB	.	.	.
HLA-DRB5/HLA-DRB1	rs9270779	6_32569056_T_C_1	rs113528380	0.856438	female signal	5	HLA-DRB5;BTNL2;HLA-DRA;HLA-DQB2;HLA-DOB;HLA-DQA1;HLA-DMA;HLA-DMB;HLA-DRB1	HLA-DRB5;BTNL2;HLA-DRA;HLA-DQA1;HLA-DOB	.	.	.
HLA-DRB5/HLA-DRB1	rs9270779	6_32569056_T_C_1	rs66869156	0.856438	female signal	5	HLA-DRB5;BTNL2;HLA-DRA;HLA-DQB2;HLA-DOB;HLA-DQA1;HLA-DMA;HLA-DMB;HLA-DRB1	HLA-DRB5;BTNL2;HLA-DRA;HLA-DQA1;HLA-DOB	.	.	.
HLA-DRB5/HLA-DRB1	rs9270779	6_32569056_T_C_1	rs67829983	0.840681	female signal	5	HLA-DRB5;BTNL2;HLA-DRA;HLA-DQB2;HLA-DOB;HLA-DQA1;HLA-DMA;HLA-DMB;HLA-DRB1	HLA-DRB5;BTNL2;HLA-DRA;HLA-DQA1;HLA-DOB	.	.	.
HLA-DRB5/HLA-DRB1	rs9270779	6_32569056_T_C_1	rs113204386	0.838705	female signal	5	HLA-DRB5;BTNL2;HLA-DRA;HLA-DQB2;HLA-DOB;HLA-DQA1;HLA-DMA;HLA-DMB;HLA-DRB1	HLA-DRB5;BTNL2;HLA-DRA;HLA-DQA1;HLA-DOB	.	.	.
HLA-DRB5/HLA-DRB1	rs9270779	6_32569056_T_C_1	rs75404103	0.843432	female signal	5	HLA-DRB5;BTNL2;HLA-DRA;HLA-DQB2;HLA-DOB;HLA-DQA1;HLA-DMA;HLA-DMB;HLA-DRB1	HLA-DRB5;BTNL2;HLA-DRA;HLA-DQA1;HLA-DOB	.	.	.
HLA-DRB5/HLA-DRB1	rs9270779	6_32569056_T_C_1	rs72845765	0.841428	female signal	5	HLA-DRB5;BTNL2;HLA-DRA;HLA-DQB2;HLA-DOB;HLA-DQA1;HLA-DMA;HLA-DMB;HLA-DRB1	HLA-DRB5;BTNL2;HLA-DRA;HLA-DQA1;HLA-DOB	.	.	.
HLA-DRB5/HLA-DRB1	rs9270779	6_32569056_T_C_1	rs116479032	0.854105	female signal	5	HLA-DRB5;BTNL2;HLA-DRA;HLA-DQB2;HLA-DOB;HLA-DQA1;HLA-DMA;HLA-DMB;HLA-DRB1	HLA-DRB5;BTNL2;HLA-DRA;HLA-DQA1;HLA-DOB	.	.	.
HLA-DRB5/HLA-DRB1	rs9270779	6_32569056_T_C_1	rs201917227	0.854476	female signal	5	HLA-DRB5;BTNL2;HLA-DRA;HLA-DQB2;HLA-DOB;HLA-DQA1;HLA-DMA;HLA-DMB;HLA-DRB1	HLA-DRB5;BTNL2;HLA-DRA;HLA-DQA1;HLA-DOB	.	.	.
HLA-DRB5/HLA-DRB1	rs9270779	6_32569056_T_C_1	rs75019606	0.842932	female signal	5	HLA-DRB5;BTNL2;HLA-DRA;HLA-DQB2;HLA-DOB;HLA-DQA1;HLA-DMA;HLA-DMB;HLA-DRB1	HLA-DRB5;BTNL2;HLA-DRA;HLA-DQA1;HLA-DOB	.	.	.
HLA-DRB5/HLA-DRB1	rs9270779	6_32569056_T_C_1	rs149932905	0.837272	female signal	5	HLA-DRB5;BTNL2;HLA-DRA;HLA-DQB2;HLA-DOB;HLA-DQA1;HLA-DMA;HLA-DMB;HLA-DRB1	HLA-DRB5;BTNL2;HLA-DRA;HLA-DQA1;HLA-DOB	.	.	.
HLA-DRB5/HLA-DRB1	rs9270779	6_32569056_T_C_1	rs115277180	0.839205	female signal	5	HLA-DRB5;BTNL2;HLA-DRA;HLA-DQB2;HLA-DOB;HLA-DQA1;HLA-DMA;HLA-DMB;HLA-DRB1	HLA-DRB5;BTNL2;HLA-DRA;HLA-DQA1;HLA-DOB	.	.	.
HLA-DRB5/HLA-DRB1	rs9270779	6_32569056_T_C_1	rs77814554	0.838905	female signal	5	HLA-DRB5;BTNL2;HLA-DRA;HLA-DQB2;HLA-DOB;HLA-DQA1;HLA-DMA;HLA-DMB;HLA-DRB1	HLA-DRB5;BTNL2;HLA-DRA;HLA-DQA1;HLA-DOB	.	.	.
HLA-DRB5/HLA-DRB1	rs9270779	6_32569056_T_C_1	rs77178107	0.841648	female signal	5	HLA-DRB5;BTNL2;HLA-DRA;HLA-DQB2;HLA-DOB;HLA-DQA1;HLA-DMA;HLA-DMB;HLA-DRB1	HLA-DRB5;BTNL2;HLA-DRA;HLA-DQA1;HLA-DOB	.	.	.
HLA-DRB5/HLA-DRB1	rs9270779	6_32569056_T_C_1	rs182767311	0.841635	female signal	5	HLA-DRB5;BTNL2;HLA-DRA;HLA-DQB2;HLA-DOB;HLA-DQA1;HLA-DMA;HLA-DMB;HLA-DRB1	HLA-DRB5;BTNL2;HLA-DRA;HLA-DQA1;HLA-DOB	.	.	.
HLA-DRB5/HLA-DRB1	rs9270779	6_32569056_T_C_1	rs11751496	0.842725	female signal	5	HLA-DRB5;BTNL2;HLA-DRA;HLA-DQB2;HLA-DOB;HLA-DQA1;HLA-DMA;HLA-DMB;HLA-DRB1	HLA-DRB5;BTNL2;HLA-DRA;HLA-DQA1;HLA-DOB	.	.	.
HLA-DRB5/HLA-DRB1	rs9270779	6_32569056_T_C_1	rs67404202	0.843183	female signal	5	HLA-DRB5;BTNL2;HLA-DRA;HLA-DQB2;HLA-DOB;HLA-DQA1;HLA-DMA;HLA-DMB;HLA-DRB1	HLA-DRB5;BTNL2;HLA-DRA;HLA-DQA1;HLA-DOB	.	.	.
HLA-DRB5/HLA-DRB1	rs9270779	6_32569056_T_C_1	rs6911114	0.820261	female signal	5	HLA-DRB5;BTNL2;HLA-DRA;HLA-DQB2;HLA-DOB;HLA-DQA1;HLA-DMA;HLA-DMB;HLA-DRB1	HLA-DRB5;BTNL2;HLA-DRA;HLA-DQA1;HLA-DOB	.	.	.
HLA-DRB5/HLA-DRB1	rs9270779	6_32569056_T_C_1	rs142711067	0.830695	female signal	5	HLA-DRB5;BTNL2;HLA-DRA;HLA-DQB2;HLA-DOB;HLA-DQA1;HLA-DMA;HLA-DMB;HLA-DRB1	HLA-DRB5;BTNL2;HLA-DRA;HLA-DQA1;HLA-DOB	.	.	.
HLA-DRB5/HLA-DRB1	rs9270779	6_32569056_T_C_1	rs192184608	0.841402	female signal	5	HLA-DRB5;BTNL2;HLA-DRA;HLA-DQB2;HLA-DOB;HLA-DQA1;HLA-DMA;HLA-DMB;HLA-DRB1	HLA-DRB5;BTNL2;HLA-DRA;HLA-DQA1;HLA-DOB	.	.	.
HLA-DRB5/HLA-DRB1	rs9270779	6_32569056_T_C_1	rs9269349	0.834053	female signal	5	HLA-DRB5;BTNL2;HLA-DRA;HLA-DQB2;HLA-DOB;HLA-DQA1;HLA-DMA;HLA-DMB;HLA-DRB1	HLA-DRB5;BTNL2;HLA-DRA;HLA-DQA1;HLA-DOB	.	.	.
HLA-DRB5/HLA-DRB1	rs9270779	6_32569056_T_C_1	rs9269351	0.833777	female signal	5	HLA-DRB5;BTNL2;HLA-DRA;HLA-DQB2;HLA-DOB;HLA-DQA1;HLA-DMA;HLA-DMB;HLA-DRB1	HLA-DRB5;BTNL2;HLA-DRA;HLA-DQA1;HLA-DOB	.	.	.
HLA-DRB5/HLA-DRB1	rs9270779	6_32569056_T_C_1	rs9269467	0.854031	female signal	5	HLA-DRB5;BTNL2;HLA-DRA;HLA-DQB2;HLA-DOB;HLA-DQA1;HLA-DMA;HLA-DMB;HLA-DRB1	HLA-DRB5;BTNL2;HLA-DRA;HLA-DQA1;HLA-DOB	.	.	.
HLA-DRB5/HLA-DRB1	rs9270779	6_32569056_T_C_1	rs9269471	0.865363	female signal	5	HLA-DRB5;BTNL2;HLA-DRA;HLA-DQB2;HLA-DOB;HLA-DQA1;HLA-DMA;HLA-DMB;HLA-DRB1	HLA-DRB5;BTNL2;HLA-DRA;HLA-DQA1;HLA-DOB	.	.	.
HLA-DRB5/HLA-DRB1	rs9270779	6_32569056_T_C_1	rs9269491	0.859883	female signal	5	HLA-DRB5;BTNL2;HLA-DRA;HLA-DQB2;HLA-DOB;HLA-DQA1;HLA-DMA;HLA-DMB;HLA-DRB1	HLA-DRB5;BTNL2;HLA-DRA;HLA-DQA1;HLA-DOB	.	.	.
HLA-DRB5/HLA-DRB1	rs9270779	6_32569056_T_C_1	rs34087545	0.82865	female signal	5	HLA-DRB5;BTNL2;HLA-DRA;HLA-DQB2;HLA-DOB;HLA-DQA1;HLA-DMA;HLA-DMB;HLA-DRB1	HLA-DRB5;BTNL2;HLA-DRA;HLA-DQA1;HLA-DOB	.	.	.
HLA-DRB5/HLA-DRB1	rs9270779	6_32569056_T_C_1	rs57689942	0.863909	female signal	5	HLA-DRB5;BTNL2;HLA-DRA;HLA-DQB2;HLA-DOB;HLA-DQA1;HLA-DMA;HLA-DMB;HLA-DRB1	HLA-DRB5;BTNL2;HLA-DRA;HLA-DQA1;HLA-DOB	.	.	.
HLA-DRB5/HLA-DRB1	rs9270779	6_32569056_T_C_1	rs9269499	0.865639	female signal	5	HLA-DRB5;BTNL2;HLA-DRA;HLA-DQB2;HLA-DOB;HLA-DQA1;HLA-DMA;HLA-DMB;HLA-DRB1	HLA-DRB5;BTNL2;HLA-DRA;HLA-DQA1;HLA-DOB	.	.	.
HLA-DRB5/HLA-DRB1	rs9270779	6_32569056_T_C_1	rs9269501	0.862827	female signal	5	HLA-DRB5;BTNL2;HLA-DRA;HLA-DQB2;HLA-DOB;HLA-DQA1;HLA-DMA;HLA-DMB;HLA-DRB1	HLA-DRB5;BTNL2;HLA-DRA;HLA-DQA1;HLA-DOB	.	.	.
HLA-DRB5/HLA-DRB1	rs9270779	6_32569056_T_C_1	rs74185421	0.862669	female signal	5	HLA-DRB5;BTNL2;HLA-DRA;HLA-DQB2;HLA-DOB;HLA-DQA1;HLA-DMA;HLA-DMB;HLA-DRB1	HLA-DRB5;BTNL2;HLA-DRA;HLA-DQA1;HLA-DOB	.	.	.
HLA-DRB5/HLA-DRB1	rs9270779	6_32569056_T_C_1	rs35912742	0.8485	female signal	5	HLA-DRB5;BTNL2;HLA-DRA;HLA-DQB2;HLA-DOB;HLA-DQA1;HLA-DMA;HLA-DMB;HLA-DRB1	HLA-DRB5;BTNL2;HLA-DRA;HLA-DQA1;HLA-DOB	.	.	.
HLA-DRB5/HLA-DRB1	rs9270779	6_32569056_T_C_1	rs565026898	0.86404	female signal	5	HLA-DRB5;BTNL2;HLA-DRA;HLA-DQB2;HLA-DOB;HLA-DQA1;HLA-DMA;HLA-DMB;HLA-DRB1	HLA-DRB5;BTNL2;HLA-DRA;HLA-DQA1;HLA-DOB	.	.	.
HLA-DRB5/HLA-DRB1	rs9270779	6_32569056_T_C_1	rs72492362	0.840366	female signal	5	HLA-DRB5;BTNL2;HLA-DRA;HLA-DQB2;HLA-DOB;HLA-DQA1;HLA-DMA;HLA-DMB;HLA-DRB1	HLA-DRB5;BTNL2;HLA-DRA;HLA-DQA1;HLA-DOB	.	.	.
HLA-DRB5/HLA-DRB1	rs9270779	6_32569056_T_C_1	rs35830648	0.800937	female signal	5	HLA-DRB5;BTNL2;HLA-DRA;HLA-DQB2;HLA-DOB;HLA-DQA1;HLA-DMA;HLA-DMB;HLA-DRB1	HLA-DRB5;BTNL2;HLA-DRA;HLA-DQA1;HLA-DOB	.	.	.
HLA-DRB5/HLA-DRB1	rs9270779	6_32569056_T_C_1	rs114671487	0.85827	female signal	5	HLA-DRB5;BTNL2;HLA-DRA;HLA-DQB2;HLA-DOB;HLA-DQA1;HLA-DMA;HLA-DMB;HLA-DRB1	HLA-DRB5;BTNL2;HLA-DRA;HLA-DQA1;HLA-DOB	.	.	.
HLA-DRB5/HLA-DRB1	rs9270779	6_32569056_T_C_1	rs9269627	0.856583	female signal	5	HLA-DRB5;BTNL2;HLA-DRA;HLA-DQB2;HLA-DOB;HLA-DQA1;HLA-DMA;HLA-DMB;HLA-DRB1	HLA-DRB5;BTNL2;HLA-DRA;HLA-DQA1;HLA-DOB	.	.	.
HLA-DRB5/HLA-DRB1	rs9270779	6_32569056_T_C_1	rs114579035	0.852083	female signal	5	HLA-DRB5;BTNL2;HLA-DRA;HLA-DQB2;HLA-DOB;HLA-DQA1;HLA-DMA;HLA-DMB;HLA-DRB1	HLA-DRB5;BTNL2;HLA-DRA;HLA-DQA1;HLA-DOB	.	.	.
HLA-DRB5/HLA-DRB1	rs9270779	6_32569056_T_C_1	rs9269640	0.851679	female signal	5	HLA-DRB5;BTNL2;HLA-DRA;HLA-DQB2;HLA-DOB;HLA-DQA1;HLA-DMA;HLA-DMB;HLA-DRB1	HLA-DRB5;BTNL2;HLA-DRA;HLA-DQA1;HLA-DOB	.	.	.
HLA-DRB5/HLA-DRB1	rs9270779	6_32569056_T_C_1	rs9269669	0.852955	female signal	5	HLA-DRB5;BTNL2;HLA-DRA;HLA-DQB2;HLA-DOB;HLA-DQA1;HLA-DMA;HLA-DMB;HLA-DRB1	HLA-DRB5;BTNL2;HLA-DRA;HLA-DQA1;HLA-DOB	.	.	.
HLA-DRB5/HLA-DRB1	rs9270779	6_32569056_T_C_1	rs1060270	0.841728	female signal	5	HLA-DRB5;BTNL2;HLA-DRA;HLA-DQB2;HLA-DOB;HLA-DQA1;HLA-DMA;HLA-DMB;HLA-DRB1	HLA-DRB5;BTNL2;HLA-DRA;HLA-DQA1;HLA-DOB	.	.	.
HLA-DRB5/HLA-DRB1	rs9270779	6_32569056_T_C_1	rs41287231	0.862035	female signal	5	HLA-DRB5;BTNL2;HLA-DRA;HLA-DQB2;HLA-DOB;HLA-DQA1;HLA-DMA;HLA-DMB;HLA-DRB1	HLA-DRB5;BTNL2;HLA-DRA;HLA-DQA1;HLA-DOB	.	.	.
HLA-DRB5/HLA-DRB1	rs9270779	6_32569056_T_C_1	rs41287232	0.862384	female signal	5	HLA-DRB5;BTNL2;HLA-DRA;HLA-DQB2;HLA-DOB;HLA-DQA1;HLA-DMA;HLA-DMB;HLA-DRB1	HLA-DRB5;BTNL2;HLA-DRA;HLA-DQA1;HLA-DOB	.	.	.
HLA-DRB5/HLA-DRB1	rs9270779	6_32569056_T_C_1	rs9269722	0.862387	female signal	5	HLA-DRB5;BTNL2;HLA-DRA;HLA-DQB2;HLA-DOB;HLA-DQA1;HLA-DMA;HLA-DMB;HLA-DRB1	HLA-DRB5;BTNL2;HLA-DRA;HLA-DQA1;HLA-DOB	.	.	.
HLA-DRB5/HLA-DRB1	rs9270779	6_32569056_T_C_1	rs116531157	0.860268	female signal	5	HLA-DRB5;BTNL2;HLA-DRA;HLA-DQB2;HLA-DOB;HLA-DQA1;HLA-DMA;HLA-DMB;HLA-DRB1	HLA-DRB5;BTNL2;HLA-DRA;HLA-DQA1;HLA-DOB	.	.	.
HLA-DRB5/HLA-DRB1	rs9270779	6_32569056_T_C_1	rs9269749	0.861266	female signal	5	HLA-DRB5;BTNL2;HLA-DRA;HLA-DQB2;HLA-DOB;HLA-DQA1;HLA-DMA;HLA-DMB;HLA-DRB1	HLA-DRB5;BTNL2;HLA-DRA;HLA-DQA1;HLA-DOB	.	.	.
HLA-DRB5/HLA-DRB1	rs9270779	6_32569056_T_C_1	rs9269755	0.86118	female signal	5	HLA-DRB5;BTNL2;HLA-DRA;HLA-DQB2;HLA-DOB;HLA-DQA1;HLA-DMA;HLA-DMB;HLA-DRB1	HLA-DRB5;BTNL2;HLA-DRA;HLA-DQA1;HLA-DOB	.	.	.
HLA-DRB5/HLA-DRB1	rs9270779	6_32569056_T_C_1	rs28732284	0.85104	female signal	5	HLA-DRB5;BTNL2;HLA-DRA;HLA-DQB2;HLA-DOB;HLA-DQA1;HLA-DMA;HLA-DMB;HLA-DRB1	HLA-DRB5;BTNL2;HLA-DRA;HLA-DQA1;HLA-DOB	.	.	.
HLA-DRB5/HLA-DRB1	rs9270779	6_32569056_T_C_1	rs28732291	0.860312	female signal	5	HLA-DRB5;BTNL2;HLA-DRA;HLA-DQB2;HLA-DOB;HLA-DQA1;HLA-DMA;HLA-DMB;HLA-DRB1	HLA-DRB5;BTNL2;HLA-DRA;HLA-DQA1;HLA-DOB	.	.	.
HLA-DRB5/HLA-DRB1	rs9270779	6_32569056_T_C_1	rs28732302	0.856032	female signal	5	HLA-DRB5;BTNL2;HLA-DRA;HLA-DQB2;HLA-DOB;HLA-DQA1;HLA-DMA;HLA-DMB;HLA-DRB1	HLA-DRB5;BTNL2;HLA-DRA;HLA-DQA1;HLA-DOB	.	.	.
HLA-DRB5/HLA-DRB1	rs9270779	6_32569056_T_C_1	rs9269779	0.856087	female signal	5	HLA-DRB5;BTNL2;HLA-DRA;HLA-DQB2;HLA-DOB;HLA-DQA1;HLA-DMA;HLA-DMB;HLA-DRB1	HLA-DRB5;BTNL2;HLA-DRA;HLA-DQA1;HLA-DOB	.	.	.
HLA-DRB5/HLA-DRB1	rs9270779	6_32569056_T_C_1	rs9269783	0.858546	female signal	5	HLA-DRB5;BTNL2;HLA-DRA;HLA-DQB2;HLA-DOB;HLA-DQA1;HLA-DMA;HLA-DMB;HLA-DRB1	HLA-DRB5;BTNL2;HLA-DRA;HLA-DQA1;HLA-DOB	.	.	.
HLA-DRB5/HLA-DRB1	rs9270779	6_32569056_T_C_1	rs9269861	0.862401	female signal	5	HLA-DRB5;BTNL2;HLA-DRA;HLA-DQB2;HLA-DOB;HLA-DQA1;HLA-DMA;HLA-DMB;HLA-DRB1	HLA-DRB5;BTNL2;HLA-DRA;HLA-DQA1;HLA-DOB	.	.	.
HLA-DRB5/HLA-DRB1	rs9270779	6_32569056_T_C_1	rs535364213	0.846269	female signal	5	HLA-DRB5;BTNL2;HLA-DRA;HLA-DQB2;HLA-DOB;HLA-DQA1;HLA-DMA;HLA-DMB;HLA-DRB1	HLA-DRB5;BTNL2;HLA-DRA;HLA-DQA1;HLA-DOB	.	.	.
HLA-DRB5/HLA-DRB1	rs9270779	6_32569056_T_C_1	rs9269909	0.860411	female signal	5	HLA-DRB5;BTNL2;HLA-DRA;HLA-DQB2;HLA-DOB;HLA-DQA1;HLA-DMA;HLA-DMB;HLA-DRB1	HLA-DRB5;BTNL2;HLA-DRA;HLA-DQA1;HLA-DOB	.	.	.
HLA-DRB5/HLA-DRB1	rs9270779	6_32569056_T_C_1	rs9269914	0.859772	female signal	5	HLA-DRB5;BTNL2;HLA-DRA;HLA-DQB2;HLA-DOB;HLA-DQA1;HLA-DMA;HLA-DMB;HLA-DRB1	HLA-DRB5;BTNL2;HLA-DRA;HLA-DQA1;HLA-DOB	.	.	.
HLA-DRB5/HLA-DRB1	rs9270779	6_32569056_T_C_1	rs201958587	0.863071	female signal	5	HLA-DRB5;BTNL2;HLA-DRA;HLA-DQB2;HLA-DOB;HLA-DQA1;HLA-DMA;HLA-DMB;HLA-DRB1	HLA-DRB5;BTNL2;HLA-DRA;HLA-DQA1;HLA-DOB	.	.	.
HLA-DRB5/HLA-DRB1	rs9270779	6_32569056_T_C_1	rs9270025	0.864531	female signal	5	HLA-DRB5;BTNL2;HLA-DRA;HLA-DQB2;HLA-DOB;HLA-DQA1;HLA-DMA;HLA-DMB;HLA-DRB1	HLA-DRB5;BTNL2;HLA-DRA;HLA-DQA1;HLA-DOB	.	.	.
HLA-DRB5/HLA-DRB1	rs9270779	6_32569056_T_C_1	rs9270045	0.853964	female signal	5	HLA-DRB5;BTNL2;HLA-DRA;HLA-DQB2;HLA-DOB;HLA-DQA1;HLA-DMA;HLA-DMB;HLA-DRB1	HLA-DRB5;BTNL2;HLA-DRA;HLA-DQA1;HLA-DOB	.	.	.
HLA-DRB5/HLA-DRB1	rs9270779	6_32569056_T_C_1	rs35597441	0.862971	female signal	5	HLA-DRB5;BTNL2;HLA-DRA;HLA-DQB2;HLA-DOB;HLA-DQA1;HLA-DMA;HLA-DMB;HLA-DRB1	HLA-DRB5;BTNL2;HLA-DRA;HLA-DQA1;HLA-DOB	.	.	.
HLA-DRB5/HLA-DRB1	rs9270779	6_32569056_T_C_1	6:32555606_TTG_T	0.862972	female signal	5	HLA-DRB5;BTNL2;HLA-DRA;HLA-DQB2;HLA-DOB;HLA-DQA1;HLA-DMA;HLA-DMB;HLA-DRB1	HLA-DRB5;BTNL2;HLA-DRA;HLA-DQA1;HLA-DOB	.	.	.
HLA-DRB5/HLA-DRB1	rs9270779	6_32569056_T_C_1	rs28724166	0.863648	female signal	5	HLA-DRB5;BTNL2;HLA-DRA;HLA-DQB2;HLA-DOB;HLA-DQA1;HLA-DMA;HLA-DMB;HLA-DRB1	HLA-DRB5;BTNL2;HLA-DRA;HLA-DQA1;HLA-DOB	.	.	.
HLA-DRB5/HLA-DRB1	rs9270779	6_32569056_T_C_1	rs9270184	0.863354	female signal	5	HLA-DRB5;BTNL2;HLA-DRA;HLA-DQB2;HLA-DOB;HLA-DQA1;HLA-DMA;HLA-DMB;HLA-DRB1	HLA-DRB5;BTNL2;HLA-DRA;HLA-DQA1;HLA-DOB	.	.	.
HLA-DRB5/HLA-DRB1	rs9270779	6_32569056_T_C_1	rs149941420	0.867947	female signal	5	HLA-DRB5;BTNL2;HLA-DRA;HLA-DQB2;HLA-DOB;HLA-DQA1;HLA-DMA;HLA-DMB;HLA-DRB1	HLA-DRB5;BTNL2;HLA-DRA;HLA-DQA1;HLA-DOB	.	.	.
HLA-DRB5/HLA-DRB1	rs9270779	6_32569056_T_C_1	6:32556511_CAG_C	0.866194	female signal	5	HLA-DRB5;BTNL2;HLA-DRA;HLA-DQB2;HLA-DOB;HLA-DQA1;HLA-DMA;HLA-DMB;HLA-DRB1	HLA-DRB5;BTNL2;HLA-DRA;HLA-DQA1;HLA-DOB	.	.	.
HLA-DRB5/HLA-DRB1	rs9270779	6_32569056_T_C_1	rs184243148	0.862445	female signal	5	HLA-DRB5;BTNL2;HLA-DRA;HLA-DQB2;HLA-DOB;HLA-DQA1;HLA-DMA;HLA-DMB;HLA-DRB1	HLA-DRB5;BTNL2;HLA-DRA;HLA-DQA1;HLA-DOB	.	.	.
HLA-DRB5/HLA-DRB1	rs9270779	6_32569056_T_C_1	rs9270369	0.86217	female signal	5	HLA-DRB5;BTNL2;HLA-DRA;HLA-DQB2;HLA-DOB;HLA-DQA1;HLA-DMA;HLA-DMB;HLA-DRB1	HLA-DRB5;BTNL2;HLA-DRA;HLA-DQA1;HLA-DOB	.	.	.
HLA-DRB5/HLA-DRB1	rs9270779	6_32569056_T_C_1	rs9270430	0.860605	female signal	5	HLA-DRB5;BTNL2;HLA-DRA;HLA-DQB2;HLA-DOB;HLA-DQA1;HLA-DMA;HLA-DMB;HLA-DRB1	HLA-DRB5;BTNL2;HLA-DRA;HLA-DQA1;HLA-DOB	.	.	.
HLA-DRB5/HLA-DRB1	rs9270779	6_32569056_T_C_1	rs532162239	0.859635	female signal	5	HLA-DRB5;BTNL2;HLA-DRA;HLA-DQB2;HLA-DOB;HLA-DQA1;HLA-DMA;HLA-DMB;HLA-DRB1	HLA-DRB5;BTNL2;HLA-DRA;HLA-DQA1;HLA-DOB	.	.	.
HLA-DRB5/HLA-DRB1	rs9270779	6_32569056_T_C_1	rs28366277	0.863848	female signal	5	BTNL2;HLA-DOB;HLA-DQA1;HLA-DRA;HLA-DMA;HLA-DRB6	BTNL2;HLA-DOB;HLA-DRA;HLA-DQB2	.	.	.
HLA-DRB5/HLA-DRB1	rs9270779	6_32569056_T_C_1	6:32560182_AGTCACTATT_A	0.863848	female signal	5	BTNL2;HLA-DOB;HLA-DQA1;HLA-DRA;HLA-DMA;HLA-DRB6	BTNL2;HLA-DOB;HLA-DRA;HLA-DQB2	.	.	.
HLA-DRB5/HLA-DRB1	rs9270779	6_32569056_T_C_1	rs71542412	0.859663	female signal	5	BTNL2;HLA-DOB;HLA-DQA1;HLA-DRA;HLA-DMA;HLA-DRB6	BTNL2;HLA-DOB;HLA-DRA;HLA-DQB2	.	.	.
HLA-DRB5/HLA-DRB1	rs9270779	6_32569056_T_C_1	rs28366294	0.860299	female signal	5	BTNL2;HLA-DOB;HLA-DQA1;HLA-DRA;HLA-DMA;HLA-DRB6	BTNL2;HLA-DOB;HLA-DRA;HLA-DQB2	.	.	.
HLA-DRB5/HLA-DRB1	rs9270779	6_32569056_T_C_1	rs28366295	0.860484	female signal	5	BTNL2;HLA-DOB;HLA-DQA1;HLA-DRA;HLA-DMA;HLA-DRB6	BTNL2;HLA-DOB;HLA-DRA;HLA-DQB2	.	.	.
HLA-DRB5/HLA-DRB1	rs9270779	6_32569056_T_C_1	rs9270560	0.860338	female signal	5	BTNL2;HLA-DOB;HLA-DQA1;HLA-DRA;HLA-DMA;HLA-DRB6	BTNL2;HLA-DOB;HLA-DRA;HLA-DQB2	.	.	.
HLA-DRB5/HLA-DRB1	rs9270779	6_32569056_T_C_1	rs9270563	0.860588	female signal	5	BTNL2;HLA-DOB;HLA-DQA1;HLA-DRA;HLA-DMA;HLA-DRB6	BTNL2;HLA-DOB;HLA-DRA;HLA-DQB2	.	.	.
HLA-DRB5/HLA-DRB1	rs9270779	6_32569056_T_C_1	rs9270565	0.860597	female signal	5	BTNL2;HLA-DOB;HLA-DQA1;HLA-DRA;HLA-DMA;HLA-DRB6	BTNL2;HLA-DOB;HLA-DRA;HLA-DQB2	.	.	.
HLA-DRB5/HLA-DRB1	rs9270779	6_32569056_T_C_1	rs9270568	0.860512	female signal	5	BTNL2;HLA-DOB;HLA-DQA1;HLA-DRA;HLA-DMA;HLA-DRB6	BTNL2;HLA-DOB;HLA-DRA;HLA-DQB2	.	.	.
HLA-DRB5/HLA-DRB1	rs9270779	6_32569056_T_C_1	rs9270584	0.8622	female signal	5	BTNL2;HLA-DOB;HLA-DQA1;HLA-DRA;HLA-DMA;HLA-DRB6	BTNL2;HLA-DOB;HLA-DRA;HLA-DQB2	.	.	.
HLA-DRB5/HLA-DRB1	rs9270779	6_32569056_T_C_1	rs35525122	0.863774	female signal	5	BTNL2;HLA-DOB;HLA-DQA1;HLA-DRA;HLA-DMA;HLA-DRB6	BTNL2;HLA-DOB;HLA-DRA;HLA-DQB2	.	.	.
HLA-DRB5/HLA-DRB1	rs9270779	6_32569056_T_C_1	rs9270586	0.863187	female signal	5	BTNL2;HLA-DOB;HLA-DQA1;HLA-DRA;HLA-DMA;HLA-DRB6	BTNL2;HLA-DOB;HLA-DRA;HLA-DQB2	.	.	.
HLA-DRB5/HLA-DRB1	rs9270779	6_32569056_T_C_1	rs9270587	0.864165	female signal	5	BTNL2;HLA-DOB;HLA-DQA1;HLA-DRA;HLA-DMA;HLA-DRB6	BTNL2;HLA-DOB;HLA-DRA;HLA-DQB2	.	.	.
HLA-DRB5/HLA-DRB1	rs9270779	6_32569056_T_C_1	6:32561374_TG_T	0.863726	female signal	5	BTNL2;HLA-DOB;HLA-DQA1;HLA-DRA;HLA-DMA;HLA-DRB6	BTNL2;HLA-DOB;HLA-DRA;HLA-DQB2	.	.	.
HLA-DRB5/HLA-DRB1	rs9270779	6_32569056_T_C_1	rs9270590	0.859466	female signal	5	BTNL2;HLA-DOB;HLA-DQA1;HLA-DRA;HLA-DMA;HLA-DRB6	BTNL2;HLA-DOB;HLA-DRA;HLA-DQB2	.	.	.
HLA-DRB5/HLA-DRB1	rs9270779	6_32569056_T_C_1	rs9270650	0.86217	female signal	5	BTNL2;HLA-DOB;HLA-DQA1;HLA-DRA;HLA-DMA;HLA-DRB6	BTNL2;HLA-DOB;HLA-DRA;HLA-DQB2	.	.	.
HLA-DRB5/HLA-DRB1	rs9270779	6_32569056_T_C_1	rs9270655	0.860207	female signal	5	BTNL2;HLA-DOB;HLA-DQA1;HLA-DRA;HLA-DMA;HLA-DRB6	BTNL2;HLA-DOB;HLA-DRA;HLA-DQB2	.	.	.
HLA-DRB5/HLA-DRB1	rs9270779	6_32569056_T_C_1	rs116026620	0.860163	female signal	5	BTNL2;HLA-DOB;HLA-DQA1;HLA-DRA;HLA-DMA;HLA-DRB6	BTNL2;HLA-DOB;HLA-DRA;HLA-DQB2	.	.	.
HLA-DRB5/HLA-DRB1	rs9270779	6_32569056_T_C_1	rs113134061	0.858884	female signal	5	BTNL2;HLA-DOB;HLA-DQA1;HLA-DRA;HLA-DMA;HLA-DRB6	BTNL2;HLA-DOB;HLA-DRA;HLA-DQB2	.	.	.
HLA-DRB5/HLA-DRB1	rs9270779	6_32569056_T_C_1	rs9270659	0.858801	female signal	5	BTNL2;HLA-DOB;HLA-DQA1;HLA-DRA;HLA-DMA;HLA-DRB6	BTNL2;HLA-DOB;HLA-DRA;HLA-DQB2	.	.	.
HLA-DRB5/HLA-DRB1	rs9270779	6_32569056_T_C_1	rs9270661	0.859069	female signal	5	BTNL2;HLA-DOB;HLA-DQA1;HLA-DRA;HLA-DMA;HLA-DRB6	BTNL2;HLA-DOB;HLA-DRA;HLA-DQB2	.	.	.
HLA-DRB5/HLA-DRB1	rs9270779	6_32569056_T_C_1	rs11756633	0.859811	female signal	5	BTNL2;HLA-DOB;HLA-DQA1;HLA-DRA;HLA-DMA;HLA-DRB6	BTNL2;HLA-DOB;HLA-DRA;HLA-DQB2	.	.	.
HLA-DRB5/HLA-DRB1	rs9270779	6_32569056_T_C_1	rs74729707	0.855753	female signal	5	BTNL2;HLA-DOB;HLA-DQA1;HLA-DRA;HLA-DMA;HLA-DRB6	BTNL2;HLA-DOB;HLA-DRA;HLA-DQB2	.	.	.
HLA-DRB5/HLA-DRB1	rs9270779	6_32569056_T_C_1	rs9270671	0.881154	female signal	5	BTNL2;HLA-DOB;HLA-DQA1;HLA-DRA;HLA-DMA;HLA-DRB6	BTNL2;HLA-DOB;HLA-DRA;HLA-DQB2	.	.	.
HLA-DRB5/HLA-DRB1	rs9270779	6_32569056_T_C_1	rs9270672	0.860268	female signal	5	BTNL2;HLA-DOB;HLA-DQA1;HLA-DRA;HLA-DMA;HLA-DRB6	BTNL2;HLA-DOB;HLA-DRA;HLA-DQB2	.	.	.
HLA-DRB5/HLA-DRB1	rs9270779	6_32569056_T_C_1	rs9270691	0.855893	female signal	5	BTNL2;HLA-DOB;HLA-DQA1;HLA-DRA;HLA-DMA;HLA-DRB6	BTNL2;HLA-DOB;HLA-DRA;HLA-DQB2	.	.	.
HLA-DRB5/HLA-DRB1	rs9270779	6_32569056_T_C_1	rs9270693	0.856061	female signal	5	BTNL2;HLA-DOB;HLA-DQA1;HLA-DRA;HLA-DMA;HLA-DRB6	BTNL2;HLA-DOB;HLA-DRA;HLA-DQB2	.	.	.
HLA-DRB5/HLA-DRB1	rs9270779	6_32569056_T_C_1	rs9270696	0.856971	female signal	5	BTNL2;HLA-DOB;HLA-DQA1;HLA-DRA;HLA-DMA;HLA-DRB6	BTNL2;HLA-DOB;HLA-DRA;HLA-DQB2	.	.	.
HLA-DRB5/HLA-DRB1	rs9270779	6_32569056_T_C_1	rs570640686	0.861406	female signal	5	BTNL2;HLA-DOB;HLA-DQA1;HLA-DRA;HLA-DMA;HLA-DRB6	BTNL2;HLA-DOB;HLA-DRA;HLA-DQB2	.	.	.
HLA-DRB5/HLA-DRB1	rs9270779	6_32569056_T_C_1	rs9270704	0.861242	female signal	5	BTNL2;HLA-DOB;HLA-DQA1;HLA-DRA;HLA-DMA;HLA-DRB6	BTNL2;HLA-DOB;HLA-DRA;HLA-DQB2	.	.	.
HLA-DRB5/HLA-DRB1	rs9270779	6_32569056_T_C_1	rs9270708	0.861358	female signal	5	BTNL2;HLA-DOB;HLA-DQA1;HLA-DRA;HLA-DMA;HLA-DRB6	BTNL2;HLA-DOB;HLA-DRA;HLA-DQB2	.	.	.
HLA-DRB5/HLA-DRB1	rs9270779	6_32569056_T_C_1	rs9380313	0.860758	female signal	5	BTNL2;HLA-DOB;HLA-DQA1;HLA-DRA;HLA-DMA;HLA-DRB6	BTNL2;HLA-DOB;HLA-DRA;HLA-DQB2	.	.	.
HLA-DRB5/HLA-DRB1	rs9270779	6_32569056_T_C_1	rs9270754	0.85814	female signal	5	BTNL2;HLA-DOB;HLA-DQA1;HLA-DRA;HLA-DMA;HLA-DRB6	BTNL2;HLA-DOB;HLA-DRA;HLA-DQB2	.	.	.
HLA-DRB5/HLA-DRB1	rs9270779	6_32569056_T_C_1	rs9270844	0.861745	female signal	5	BTNL2;HLA-DOB;HLA-DQA1;HLA-DRA;HLA-DMA;HLA-DRB6	BTNL2;HLA-DOB;HLA-DRA;HLA-DQB2	.	.	.
HLA-DRB5/HLA-DRB1	rs9270779	6_32569056_T_C_1	rs9270845	0.867035	female signal	5	BTNL2;HLA-DOB;HLA-DQA1;HLA-DRA;HLA-DMA;HLA-DRB6	BTNL2;HLA-DOB;HLA-DRA;HLA-DQB2	.	.	.
HLA-DRB5/HLA-DRB1	rs9270779	6_32569056_T_C_1	rs558721	0.863761	female signal	5	BTNL2;HLA-DOB;HLA-DQA1;HLA-DRA;HLA-DMA;HLA-DRB6	BTNL2;HLA-DOB;HLA-DRA;HLA-DQB2	.	.	.
HLA-DRB5/HLA-DRB1	rs9270779	6_32569056_T_C_1	rs9270847	0.867642	female signal	5	BTNL2;HLA-DOB;HLA-DQA1;HLA-DRA;HLA-DMA;HLA-DRB6	BTNL2;HLA-DOB;HLA-DRA;HLA-DQB2	.	.	.
HLA-DRB5/HLA-DRB1	rs9270779	6_32569056_T_C_1	rs9270848	0.867611	female signal	5	BTNL2;HLA-DOB;HLA-DQA1;HLA-DRA;HLA-DMA;HLA-DRB6	BTNL2;HLA-DOB;HLA-DRA;HLA-DQB2	.	.	.
HLA-DRB5/HLA-DRB1	rs9270779	6_32569056_T_C_1	rs9270849	0.863764	female signal	5	BTNL2;HLA-DOB;HLA-DQA1;HLA-DRA;HLA-DMA;HLA-DRB6	BTNL2;HLA-DOB;HLA-DRA;HLA-DQB2	.	.	.
HLA-DRB5/HLA-DRB1	rs9270779	6_32569056_T_C_1	rs73727334	0.899121	female signal	5	BTNL2;HLA-DOB;HLA-DQA1;HLA-DRA;HLA-DMA;HLA-DRB6	BTNL2;HLA-DOB;HLA-DRA;HLA-DQB2	.	.	.
HLA-DRB5/HLA-DRB1	rs9270779	6_32569056_T_C_1	rs9270850	0.861737	female signal	5	BTNL2;HLA-DOB;HLA-DQA1;HLA-DRA;HLA-DMA;HLA-DRB6	BTNL2;HLA-DOB;HLA-DRA;HLA-DQB2	.	.	.
HLA-DRB5/HLA-DRB1	rs9270779	6_32569056_T_C_1	rs9270874	0.861334	female signal	5	BTNL2;HLA-DOB;HLA-DQA1;HLA-DRA;HLA-DMA;HLA-DRB6	BTNL2;HLA-DOB;HLA-DRA;HLA-DQB2	.	.	.
HLA-DRB5/HLA-DRB1	rs9270779	6_32569056_T_C_1	rs9270934	0.861322	female signal	5	BTNL2;HLA-DOB;HLA-DQA1;HLA-DRA;HLA-DMA;HLA-DRB6	BTNL2;HLA-DOB;HLA-DRA;HLA-DQB2	.	.	.
HLA-DRB5/HLA-DRB1	rs9270779	6_32569056_T_C_1	rs9270935	0.861322	female signal	5	BTNL2;HLA-DOB;HLA-DQA1;HLA-DRA;HLA-DMA;HLA-DRB6	BTNL2;HLA-DOB;HLA-DRA;HLA-DQB2	.	.	.
HLA-DRB5/HLA-DRB1	rs9270779	6_32569056_T_C_1	rs9270937	0.861322	female signal	5	BTNL2;HLA-DOB;HLA-DQA1;HLA-DRA;HLA-DMA;HLA-DRB6	BTNL2;HLA-DOB;HLA-DRA;HLA-DQB2	.	.	.
HLA-DRB5/HLA-DRB1	rs9270779	6_32569056_T_C_1	rs9270940	0.86357	female signal	5	BTNL2;HLA-DOB;HLA-DQA1;HLA-DRA;HLA-DMA;HLA-DRB6	BTNL2;HLA-DOB;HLA-DRA;HLA-DQB2	.	.	.
HLA-DRB5/HLA-DRB1	rs9270779	6_32569056_T_C_1	rs9270965	0.864477	female signal	5	BTNL2;HLA-DOB;HLA-DQA1;HLA-DRA;HLA-DMA;HLA-DRB6	BTNL2;HLA-DOB;HLA-DRA;HLA-DQB2	.	.	.
HLA-DRB5/HLA-DRB1	rs9270779	6_32569056_T_C_1	rs9270969	0.864524	female signal	5	BTNL2;HLA-DOB;HLA-DQA1;HLA-DRA;HLA-DMA;HLA-DRB6	BTNL2;HLA-DOB;HLA-DRA;HLA-DQB2	.	.	.
HLA-DRB5/HLA-DRB1	rs9270779	6_32569056_T_C_1	rs9270970	0.861078	female signal	5	BTNL2;HLA-DOB;HLA-DQA1;HLA-DRA;HLA-DMA;HLA-DRB6	BTNL2;HLA-DOB;HLA-DRA;HLA-DQB2	.	.	.
HLA-DRB5/HLA-DRB1	rs9270779	6_32569056_T_C_1	rs9270971	0.861313	female signal	5	BTNL2;HLA-DOB;HLA-DQA1;HLA-DRA;HLA-DMA;HLA-DRB6	BTNL2;HLA-DOB;HLA-DRA;HLA-DQB2	.	.	.
HLA-DRB5/HLA-DRB1	rs9270779	6_32569056_T_C_1	rs2760993	0.864535	female signal	5	BTNL2;HLA-DOB;HLA-DQA1;HLA-DRA;HLA-DMA;HLA-DRB6	BTNL2;HLA-DOB;HLA-DRA;HLA-DQB2	.	.	.
HLA-DRB5/HLA-DRB1	rs9270779	6_32569056_T_C_1	rs9270992	0.862914	female signal	5	BTNL2;HLA-DOB;HLA-DQA1;HLA-DRA;HLA-DMA;HLA-DRB6	BTNL2;HLA-DOB;HLA-DRA;HLA-DQB2	.	.	.
HLA-DRB5/HLA-DRB1	rs9270779	6_32569056_T_C_1	rs9270999	0.861223	female signal	5	BTNL2;HLA-DOB;HLA-DQA1;HLA-DRA;HLA-DMA;HLA-DRB6	BTNL2;HLA-DOB;HLA-DRA;HLA-DQB2	.	.	.
HLA-DRB5/HLA-DRB1	rs9270779	6_32569056_T_C_1	rs9271001	0.863347	female signal	5	BTNL2;HLA-DOB;HLA-DQA1;HLA-DRA;HLA-DMA;HLA-DRB6	BTNL2;HLA-DOB;HLA-DRA;HLA-DQB2	.	.	.
HLA-DRB5/HLA-DRB1	rs9270779	6_32569056_T_C_1	rs9271002	0.863347	female signal	5	BTNL2;HLA-DOB;HLA-DQA1;HLA-DRA;HLA-DMA;HLA-DRB6	BTNL2;HLA-DOB;HLA-DRA;HLA-DQB2	.	.	.
HLA-DRB5/HLA-DRB1	rs9270779	6_32569056_T_C_1	rs9271050	0.863187	female signal	5	BTNL2;HLA-DOB;HLA-DQA1;HLA-DRA;HLA-DMA;HLA-DRB6	BTNL2;HLA-DOB;HLA-DRA;HLA-DQB2	.	.	.
HLA-DRB5/HLA-DRB1	rs9270779	6_32569056_T_C_1	rs9271076	0.861158	female signal	5	BTNL2;HLA-DOB;HLA-DQA1;HLA-DRA;HLA-DMA;HLA-DRB6	BTNL2;HLA-DOB;HLA-DRA;HLA-DQB2	.	.	.
HLA-DRB5/HLA-DRB1	rs9270779	6_32569056_T_C_1	rs9271077	0.863253	female signal	5	BTNL2;HLA-DOB;HLA-DQA1;HLA-DRA;HLA-DMA;HLA-DRB6	BTNL2;HLA-DOB;HLA-DRA;HLA-DQB2	.	.	.
HLA-DRB5/HLA-DRB1	rs9270779	6_32569056_T_C_1	rs9271078	0.861165	female signal	5	BTNL2;HLA-DOB;HLA-DQA1;HLA-DRA;HLA-DMA;HLA-DRB6	BTNL2;HLA-DOB;HLA-DRA;HLA-DQB2	.	.	.
HLA-DRB5/HLA-DRB1	rs9270779	6_32569056_T_C_1	rs137966010	0.863253	female signal	5	BTNL2;HLA-DOB;HLA-DQA1;HLA-DRA;HLA-DMA;HLA-DRB6	BTNL2;HLA-DOB;HLA-DRA;HLA-DQB2	.	.	.
HLA-DRB5/HLA-DRB1	rs9270779	6_32569056_T_C_1	rs35305251	0.868592	female signal	5	BTNL2;HLA-DOB;HLA-DQA1;HLA-DRA;HLA-DMA;HLA-DRB6	BTNL2;HLA-DOB;HLA-DRA;HLA-DQB2	.	.	.
HLA-DRB5/HLA-DRB1	rs9270779	6_32569056_T_C_1	rs9271079	0.864112	female signal	5	BTNL2;HLA-DOB;HLA-DQA1;HLA-DRA;HLA-DMA;HLA-DRB6	BTNL2;HLA-DOB;HLA-DRA;HLA-DQB2	.	.	.
HLA-DRB5/HLA-DRB1	rs9270779	6_32569056_T_C_1	rs9271101	0.861198	female signal	5	BTNL2;HLA-DOB;HLA-DQA1;HLA-DRA;HLA-DMA;HLA-DRB6	BTNL2;HLA-DOB;HLA-DRA;HLA-DQB2	.	.	.
HLA-DRB5/HLA-DRB1	rs9270779	6_32569056_T_C_1	rs9271105	0.86318	female signal	5	BTNL2;HLA-DOB;HLA-DQA1;HLA-DRA;HLA-DMA;HLA-DRB6	BTNL2;HLA-DOB;HLA-DRA;HLA-DQB2	.	.	.
HLA-DRB5/HLA-DRB1	rs9270779	6_32569056_T_C_1	6:32577107_TAAA_T	0.857008	female signal	5	BTNL2;HLA-DOB;HLA-DQA1;HLA-DRA;HLA-DMA;HLA-DRB6	BTNL2;HLA-DOB;HLA-DRA;HLA-DQB2	.	.	.
HLA-DRB5/HLA-DRB1	rs9270779	6_32569056_T_C_1	rs535764800	0.863241	female signal	5	BTNL2;HLA-DOB;HLA-DQA1;HLA-DRA;HLA-DMA;HLA-DRB6	BTNL2;HLA-DOB;HLA-DRA;HLA-DQB2	.	.	.
HLA-DRB5/HLA-DRB1	rs9270779	6_32569056_T_C_1	rs138158507	0.863315	female signal	5	BTNL2;HLA-DOB;HLA-DQA1;HLA-DRA;HLA-DMA;HLA-DRB6	BTNL2;HLA-DOB;HLA-DRA;HLA-DQB2	.	.	.
HLA-DRB5/HLA-DRB1	rs9270779	6_32569056_T_C_1	rs575580365	0.863852	female signal	5	BTNL2;HLA-DOB;HLA-DQA1;HLA-DRA;HLA-DMA;HLA-DRB6	BTNL2;HLA-DOB;HLA-DRA;HLA-DQB2	.	.	.
HLA-DRB5/HLA-DRB1	rs9270779	6_32569056_T_C_1	rs149536978	0.863135	female signal	5	BTNL2;HLA-DOB;HLA-DQA1;HLA-DRA;HLA-DMA;HLA-DRB6	BTNL2;HLA-DOB;HLA-DRA;HLA-DQB2	.	.	.
HLA-DRB5/HLA-DRB1	rs9270779	6_32569056_T_C_1	rs9271192	0.861163	female signal	5	BTNL2;HLA-DOB;HLA-DQA1;HLA-DRA;HLA-DMA;HLA-DRB6	BTNL2;HLA-DOB;HLA-DRA;HLA-DQB2	.	.	.
HLA-DRB5/HLA-DRB1	rs9270779	6_32569056_T_C_1	rs9271193	0.861181	female signal	5	BTNL2;HLA-DOB;HLA-DQA1;HLA-DRA;HLA-DMA;HLA-DRB6	BTNL2;HLA-DOB;HLA-DRA;HLA-DQB2	.	.	.
HLA-DRB5/HLA-DRB1	rs9270779	6_32569056_T_C_1	rs9271210	0.863684	female signal	5	BTNL2;HLA-DOB;HLA-DQA1;HLA-DRA;HLA-DMA;HLA-DRB6	BTNL2;HLA-DOB;HLA-DRA;HLA-DQB2	.	.	.
HLA-DRB5/HLA-DRB1	rs9270779	6_32569056_T_C_1	rs9271212	0.863757	female signal	5	BTNL2;HLA-DOB;HLA-DQA1;HLA-DRA;HLA-DMA;HLA-DRB6	BTNL2;HLA-DOB;HLA-DRA;HLA-DQB2	.	.	.
HLA-DRB5/HLA-DRB1	rs9270779	6_32569056_T_C_1	rs9281940	0.863757	female signal	5	BTNL2;HLA-DOB;HLA-DQA1;HLA-DRA;HLA-DMA;HLA-DRB6	BTNL2;HLA-DOB;HLA-DRA;HLA-DQB2	.	.	.
HLA-DRB5/HLA-DRB1	rs9270779	6_32569056_T_C_1	rs9271213	0.863168	female signal	5	BTNL2;HLA-DOB;HLA-DQA1;HLA-DRA;HLA-DMA;HLA-DRB6	BTNL2;HLA-DOB;HLA-DRA;HLA-DQB2	.	.	.
HLA-DRB5/HLA-DRB1	rs9270779	6_32569056_T_C_1	rs28752510	0.862557	female signal	5	BTNL2;HLA-DOB;HLA-DQA1;HLA-DRA;HLA-DMA;HLA-DRB6	BTNL2;HLA-DOB;HLA-DRA;HLA-DQB2	.	.	.
HLA-DRB5/HLA-DRB1	rs9270779	6_32569056_T_C_1	rs6917729	0.862697	female signal	5	BTNL2;HLA-DOB;HLA-DQA1;HLA-DRA;HLA-DMA;HLA-DRB6	BTNL2;HLA-DOB;HLA-DRA;HLA-DQB2	.	.	.
HLA-DRB5/HLA-DRB1	rs9270779	6_32569056_T_C_1	rs144209172	0.859937	female signal	5	BTNL2;HLA-DOB;HLA-DQA1;HLA-DRA;HLA-DMA;HLA-DRB6	BTNL2;HLA-DOB;HLA-DRA;HLA-DQB2	.	.	.
HLA-DRB5/HLA-DRB1	rs9270779	6_32569056_T_C_1	rs9271291	0.861351	female signal	5	BTNL2;HLA-DOB;HLA-DQA1;HLA-DRA;HLA-DMA;HLA-DRB6	BTNL2;HLA-DOB;HLA-DRA;HLA-DQB2	.	.	.
HLA-DRB5/HLA-DRB1	rs9270779	6_32569056_T_C_1	rs9271293	0.86135	female signal	5	BTNL2;HLA-DOB;HLA-DQA1;HLA-DRA;HLA-DMA;HLA-DRB6	BTNL2;HLA-DOB;HLA-DRA;HLA-DQB2	.	.	.
HLA-DRB5/HLA-DRB1	rs9270779	6_32569056_T_C_1	rs9271294	0.86135	female signal	5	BTNL2;HLA-DOB;HLA-DQA1;HLA-DRA;HLA-DMA;HLA-DRB6	BTNL2;HLA-DOB;HLA-DRA;HLA-DQB2	.	.	.
HLA-DRB5/HLA-DRB1	rs9270779	6_32569056_T_C_1	rs9271296	0.861508	female signal	5	BTNL2;HLA-DOB;HLA-DQA1;HLA-DRA;HLA-DMA;HLA-DRB6	BTNL2;HLA-DOB;HLA-DRA;HLA-DQB2	.	.	.
HLA-DRB5/HLA-DRB1	rs9270779	6_32569056_T_C_1	rs541116223	0.861434	female signal	5	BTNL2;HLA-DOB;HLA-DQA1;HLA-DRA;HLA-DMA;HLA-DRB6	BTNL2;HLA-DOB;HLA-DRA;HLA-DQB2	.	.	.
HLA-DRB5/HLA-DRB1	rs9270779	6_32569056_T_C_1	rs9271299	0.861434	female signal	5	BTNL2;HLA-DOB;HLA-DQA1;HLA-DRA;HLA-DMA;HLA-DRB6	BTNL2;HLA-DOB;HLA-DRA;HLA-DQB2	.	.	.
HLA-DRB5/HLA-DRB1	rs9270779	6_32569056_T_C_1	rs5004275	0.860987	female signal	5	BTNL2;HLA-DOB;HLA-DQA1;HLA-DRA;HLA-DMA;HLA-DRB6	BTNL2;HLA-DOB;HLA-DRA;HLA-DQB2	.	.	.
HLA-DRB5/HLA-DRB1	rs9270779	6_32569056_T_C_1	rs150047095	0.860987	female signal	5	BTNL2;HLA-DOB;HLA-DQA1;HLA-DRA;HLA-DMA;HLA-DRB6	BTNL2;HLA-DOB;HLA-DRA;HLA-DQB2	.	.	.
HLA-DRB5/HLA-DRB1	rs9270779	6_32569056_T_C_1	rs4959104	0.86165	female signal	5	BTNL2;HLA-DOB;HLA-DQA1;HLA-DRA;HLA-DMA;HLA-DRB6	BTNL2;HLA-DOB;HLA-DRA;HLA-DQB2	.	.	.
HLA-DRB5/HLA-DRB1	rs9270779	6_32569056_T_C_1	rs4959105	0.86165	female signal	5	BTNL2;HLA-DOB;HLA-DQA1;HLA-DRA;HLA-DMA;HLA-DRB6	BTNL2;HLA-DOB;HLA-DRA;HLA-DQB2	.	.	.
HLA-DRB5/HLA-DRB1	rs9270779	6_32569056_T_C_1	rs35534739	0.86069	female signal	5	BTNL2;HLA-DOB;HLA-DQA1;HLA-DRA;HLA-DMA;HLA-DRB6	BTNL2;HLA-DOB;HLA-DRA;HLA-DQB2	.	.	.
HLA-DRB5/HLA-DRB1	rs9270779	6_32569056_T_C_1	rs34341844	0.86069	female signal	5	BTNL2;HLA-DOB;HLA-DQA1;HLA-DRA;HLA-DMA;HLA-DRB6	BTNL2;HLA-DOB;HLA-DRA;HLA-DQB2	.	.	.
HLA-DRB5/HLA-DRB1	rs9270779	6_32569056_T_C_1	rs33964890	0.861297	female signal	5	BTNL2;HLA-DOB;HLA-DQA1;HLA-DRA;HLA-DMA;HLA-DRB6	BTNL2;HLA-DOB;HLA-DRA;HLA-DQB2	.	.	.
HLA-DRB5/HLA-DRB1	rs9270779	6_32569056_T_C_1	rs35542934	0.861654	female signal	5	BTNL2;HLA-DOB;HLA-DQA1;HLA-DRA;HLA-DMA;HLA-DRB6	BTNL2;HLA-DOB;HLA-DRA;HLA-DQB2	.	.	.
HLA-DRB5/HLA-DRB1	rs9270779	6_32569056_T_C_1	rs28383227	0.861654	female signal	5	BTNL2;HLA-DOB;HLA-DQA1;HLA-DRA;HLA-DMA;HLA-DRB6	BTNL2;HLA-DOB;HLA-DRA;HLA-DQB2	.	.	.
HLA-DRB5/HLA-DRB1	rs9270779	6_32569056_T_C_1	rs28383229	0.861661	female signal	5	BTNL2;HLA-DOB;HLA-DQA1;HLA-DRA;HLA-DMA;HLA-DRB6	BTNL2;HLA-DOB;HLA-DRA;HLA-DQB2	.	.	.
HLA-DRB5/HLA-DRB1	rs9270779	6_32569056_T_C_1	rs28383232	0.860888	female signal	5	BTNL2;HLA-DOB;HLA-DQA1;HLA-DRA;HLA-DMA;HLA-DRB6	BTNL2;HLA-DOB;HLA-DRA;HLA-DQB2	.	.	.
HLA-DRB5/HLA-DRB1	rs9270779	6_32569056_T_C_1	rs28383234	0.859286	female signal	5	BTNL2;HLA-DOB;HLA-DQA1;HLA-DRA;HLA-DMA;HLA-DRB6	BTNL2;HLA-DOB;HLA-DRA;HLA-DQB2	.	.	.
HLA-DRB5/HLA-DRB1	rs9270779	6_32569056_T_C_1	rs28383235	0.859286	female signal	5	BTNL2;HLA-DOB;HLA-DQA1;HLA-DRA;HLA-DMA;HLA-DRB6	BTNL2;HLA-DOB;HLA-DRA;HLA-DQB2	.	.	.
HLA-DRB5/HLA-DRB1	rs9270779	6_32569056_T_C_1	rs28383236	0.86254	female signal	5	BTNL2;HLA-DOB;HLA-DQA1;HLA-DRA;HLA-DMA;HLA-DRB6	BTNL2;HLA-DOB;HLA-DRA;HLA-DQB2	.	.	.
HLA-DRB5/HLA-DRB1	rs9270779	6_32569056_T_C_1	rs386699474	0.859284	female signal	5	BTNL2;HLA-DOB;HLA-DQA1;HLA-DRA;HLA-DMA;HLA-DRB6	BTNL2;HLA-DOB;HLA-DRA;HLA-DQB2	.	.	.
HLA-DRB5/HLA-DRB1	rs9270779	6_32569056_T_C_1	6:32584204_CAAT_C	0.859284	female signal	5	BTNL2;HLA-DOB;HLA-DQA1;HLA-DRA;HLA-DMA;HLA-DRB6	BTNL2;HLA-DOB;HLA-DRA;HLA-DQB2	.	.	.
HLA-DRB5/HLA-DRB1	rs9270779	6_32569056_T_C_1	rs28383243	0.860908	female signal	5	BTNL2;HLA-DOB;HLA-DQA1;HLA-DRA;HLA-DMA;HLA-DRB6	BTNL2;HLA-DOB;HLA-DRA;HLA-DQB2	.	.	.
HLA-DRB5/HLA-DRB1	rs9270779	6_32569056_T_C_1	rs375801186	0.860908	female signal	5	BTNL2;HLA-DOB;HLA-DQA1;HLA-DRA;HLA-DMA;HLA-DRB6	BTNL2;HLA-DOB;HLA-DRA;HLA-DQB2	.	.	.
HLA-DRB5/HLA-DRB1	rs9270779	6_32569056_T_C_1	6:32584419_CTT_C	0.860908	female signal	5	BTNL2;HLA-DOB;HLA-DQA1;HLA-DRA;HLA-DMA;HLA-DRB6	BTNL2;HLA-DOB;HLA-DRA;HLA-DQB2	.	.	.
HLA-DRB5/HLA-DRB1	rs9270779	6_32569056_T_C_1	rs28383244	0.861321	female signal	5	BTNL2;HLA-DOB;HLA-DQA1;HLA-DRA;HLA-DMA;HLA-DRB6	BTNL2;HLA-DOB;HLA-DRA;HLA-DQB2	.	.	.
HLA-DRB5/HLA-DRB1	rs9270779	6_32569056_T_C_1	rs28383247	0.861321	female signal	5	BTNL2;HLA-DOB;HLA-DQA1;HLA-DRA;HLA-DMA;HLA-DRB6	BTNL2;HLA-DOB;HLA-DRA;HLA-DQB2	.	.	.
HLA-DRB5/HLA-DRB1	rs9270779	6_32569056_T_C_1	6:32584554_TG_T	0.861321	female signal	5	BTNL2;HLA-DOB;HLA-DQA1;HLA-DRA;HLA-DMA;HLA-DRB6	BTNL2;HLA-DOB;HLA-DRA;HLA-DQB2	.	.	.
HLA-DRB5/HLA-DRB1	rs9270779	6_32569056_T_C_1	rs28752517	0.861321	female signal	5	BTNL2;HLA-DOB;HLA-DQA1;HLA-DRA;HLA-DMA;HLA-DRB6	BTNL2;HLA-DOB;HLA-DRA;HLA-DQB2	.	.	.
HLA-DRB5/HLA-DRB1	rs9270779	6_32569056_T_C_1	rs182955109	0.861353	female signal	5	BTNL2;HLA-DOB;HLA-DQA1;HLA-DRA;HLA-DMA;HLA-DRB6	BTNL2;HLA-DOB;HLA-DRA;HLA-DQB2	.	.	.
HLA-DRB5/HLA-DRB1	rs9270779	6_32569056_T_C_1	rs80195381	0.857311	female signal	5	BTNL2;HLA-DOB;HLA-DQA1;HLA-DRA;HLA-DMA;HLA-DRB6	BTNL2;HLA-DOB;HLA-DRA;HLA-DQB2	.	.	.
HLA-DRB5/HLA-DRB1	rs9270779	6_32569056_T_C_1	rs9271404	0.861467	female signal	5	BTNL2;HLA-DOB;HLA-DQA1;HLA-DRA;HLA-DMA;HLA-DRB6	BTNL2;HLA-DOB;HLA-DRA;HLA-DQB2	.	.	.
HLA-DRB5/HLA-DRB1	rs9270779	6_32569056_T_C_1	rs9271405	0.861465	female signal	5	BTNL2;HLA-DOB;HLA-DQA1;HLA-DRA;HLA-DMA;HLA-DRB6	BTNL2;HLA-DOB;HLA-DRA;HLA-DQB2	.	.	.
HLA-DRB5/HLA-DRB1	rs9270779	6_32569056_T_C_1	rs9271408	0.861465	female signal	5	BTNL2;HLA-DOB;HLA-DQA1;HLA-DRA;HLA-DMA;HLA-DRB6	BTNL2;HLA-DOB;HLA-DRA;HLA-DQB2	.	.	.
HLA-DRB5/HLA-DRB1	rs9270779	6_32569056_T_C_1	rs9271409	0.861465	female signal	5	BTNL2;HLA-DOB;HLA-DQA1;HLA-DRA;HLA-DMA;HLA-DRB6	BTNL2;HLA-DOB;HLA-DRA;HLA-DQB2	.	.	.
HLA-DRB5/HLA-DRB1	rs9270779	6_32569056_T_C_1	rs9271410	0.861443	female signal	5	BTNL2;HLA-DOB;HLA-DQA1;HLA-DRA;HLA-DMA;HLA-DRB6	BTNL2;HLA-DOB;HLA-DRA;HLA-DQB2	.	.	.
HLA-DRB5/HLA-DRB1	rs9270779	6_32569056_T_C_1	rs35168703	0.861288	female signal	5	BTNL2;HLA-DOB;HLA-DQA1;HLA-DRA;HLA-DMA;HLA-DRB6	BTNL2;HLA-DOB;HLA-DRA;HLA-DQB2	.	.	.
HLA-DRB5/HLA-DRB1	rs9270779	6_32569056_T_C_1	rs9271412	0.80317	female signal	5	BTNL2;HLA-DOB;HLA-DQA1;HLA-DRA;HLA-DMA;HLA-DRB6	BTNL2;HLA-DOB;HLA-DRA;HLA-DQB2	.	.	.
HLA-DRB5/HLA-DRB1	rs9270779	6_32569056_T_C_1	rs9271475	0.819298	female signal	5	BTNL2;HLA-DOB;HLA-DQA1;HLA-DRA;HLA-DMA;HLA-DRB6	BTNL2;HLA-DOB;HLA-DRA;HLA-DQB2	.	.	.
HLA-DRB5/HLA-DRB1	rs9270779	6_32569056_T_C_1	rs9271483	0.844642	female signal	5	BTNL2;HLA-DOB;HLA-DQA1;HLA-DRA;HLA-DMA;HLA-DRB6	BTNL2;HLA-DOB;HLA-DRA;HLA-DQB2	.	.	.
HLA-DRB5/HLA-DRB1	rs9270779	6_32569056_T_C_1	rs9271493	0.844939	female signal	5	BTNL2;HLA-DOB;HLA-DQA1;HLA-DRA;HLA-DMA;HLA-DRB6	BTNL2;HLA-DOB;HLA-DRA;HLA-DQB2	.	.	.
HLA-DRB5/HLA-DRB1	rs9270779	6_32569056_T_C_1	rs9271506	0.861211	female signal	5	BTNL2;HLA-DOB;HLA-DQA1;HLA-DRA;HLA-DMA;HLA-DRB6	BTNL2;HLA-DOB;HLA-DRA;HLA-DQB2	.	.	.
HLA-DRB5/HLA-DRB1	rs9270779	6_32569056_T_C_1	rs9271515	0.844929	female signal	5	BTNL2;HLA-DOB;HLA-DQA1;HLA-DRA;HLA-DMA;HLA-DRB6	BTNL2;HLA-DOB;HLA-DRA;HLA-DQB2	.	.	.
HLA-DRB5/HLA-DRB1	rs9270779	6_32569056_T_C_1	6:32594132_AG_A	0.83923	female signal	5	BTNL2;HLA-DOB;HLA-DQA1;HLA-DRA;HLA-DMA;HLA-DRB6	BTNL2;HLA-DOB;HLA-DRA;HLA-DQB2	.	.	.
HLA-DRB5/HLA-DRB1	rs9270779	6_32569056_T_C_1	rs9271781	0.8432	female signal	5	BTNL2;HLA-DOB;HLA-DQA1;HLA-DRA;HLA-DMA;HLA-DRB6	BTNL2;HLA-DOB;HLA-DRA;HLA-DQB2	.	.	.
HLA-DRB5/HLA-DRB1	rs9270779	6_32569056_T_C_1	6:32594986_TA_T	0.841009	female signal	5	BTNL2;HLA-DOB;HLA-DQA1;HLA-DRA;HLA-DMA;HLA-DRB6	BTNL2;HLA-DOB;HLA-DRA;HLA-DQB2	.	.	.
HLA-DRB5/HLA-DRB1	rs9270779	6_32569056_T_C_1	rs9271863	0.835886	female signal	5	BTNL2;HLA-DOB;HLA-DQA1;HLA-DRA;HLA-DMA;HLA-DRB6	BTNL2;HLA-DOB;HLA-DRA;HLA-DQB2	.	.	.
HLA-DRB5/HLA-DRB1	rs9270779	6_32569056_T_C_1	rs147159133	0.844581	female signal	5	BTNL2;HLA-DOB;HLA-DQA1;HLA-DRA;HLA-DMA;HLA-DRB6	BTNL2;HLA-DOB;HLA-DRA;HLA-DQB2	.	.	.
HLA-DRB5/HLA-DRB1	rs9270779	6_32569056_T_C_1	rs9271883	0.844841	female signal	5	BTNL2;HLA-DOB;HLA-DQA1;HLA-DRA;HLA-DMA;HLA-DRB6	BTNL2;HLA-DOB;HLA-DRA;HLA-DQB2	.	.	.
HLA-DRB5/HLA-DRB1	rs9270779	6_32569056_T_C_1	6:32596074_CAG_C	0.845088	female signal	5	BTNL2;HLA-DOB;HLA-DQA1;HLA-DRA;HLA-DMA;HLA-DRB6	BTNL2;HLA-DOB;HLA-DRA;HLA-DQB2	.	.	.
HLA-DRB5/HLA-DRB1	rs9270779	6_32569056_T_C_1	6:32596104_TAC_T	0.845088	female signal	5	BTNL2;HLA-DOB;HLA-DQA1;HLA-DRA;HLA-DMA;HLA-DRB6	BTNL2;HLA-DOB;HLA-DRA;HLA-DQB2	.	.	.
HLA-DRB5/HLA-DRB1	rs9270779	6_32569056_T_C_1	rs148565413	0.844382	female signal	5	BTNL2;HLA-DOB;HLA-DQA1;HLA-DRA;HLA-DMA;HLA-DRB6	BTNL2;HLA-DOB;HLA-DRA;HLA-DQB2	.	.	.
HLA-DRB5/HLA-DRB1	rs9270779	6_32569056_T_C_1	rs9271909	0.844382	female signal	5	BTNL2;HLA-DOB;HLA-DQA1;HLA-DRA;HLA-DMA;HLA-DRB6	BTNL2;HLA-DOB;HLA-DRA;HLA-DQB2	.	.	.
HLA-DRB5/HLA-DRB1	rs9270779	6_32569056_T_C_1	rs9274195	0.809605	female signal	5	BTNL2;HLA-DQB2;HLA-DRA;HLA-DOB;HLA-DRB6;HLA-DMA;HLA-DRB1;TCP11;TAP2;TNXB	HLA-DRA;BTNL2;HLA-DQB2;HLA-DRB6;HLA-DMA;HLA-DOB;NCR3	.	.	BTNL2
PPIL1	rs236352	6_36817113_A_G_1	rs236352	1	exercise	4	CPNE5	MIR3925;PIM1;CPNE5;STK38;TMEM217;CMTR1;TCP11;BTBD9	.	.	CPNE5;MIR3925	CPNE5
PPIL1	rs236352	6_36817113_A_G_1	rs236349	0.998825	exercise	4	CPNE5	MIR3925;PIM1;CPNE5;STK38;TMEM217;CMTR1;TCP11;BTBD9	.	.	CPNE5;MIR3925	CPNE5
PPIL1	rs236352	6_36817113_A_G_1	rs4594944	0.890659	exercise	4	PIM1	PIM1;MIR3925;TMEM217;TBC1D22B;CMTR1;CPNE5;PNPLA1;GLO1;GLP1R;BTBD9	.	.	TMEM217	CPNE5
CAV2	rs28495552	7_116113744_C_G_1	rs3919515	0.879914	exercise	2b	TES;CAV1;ST7-AS2;CAPZA2	CAV1;TES;CAPZA2;MET;MDFIC;FOXP2;TFEC;ST7;ST7-AS2;MIR3666	.	CAV1	CAPZA2	CAV1;MET;TES;TFEC;ST7-AS2;ST7;FOXP2;ASZ1;ST7-OT4
CAV2	rs28495552	7_116113744_C_G_1	rs4730743	0.884072	exercise	3a	TES;CAV1;ST7-AS2;CAPZA2	CAV1;TES;CAPZA2;MET;MDFIC;FOXP2;TFEC;ST7;ST7-AS2;MIR3666	.	CAV1	CAPZA2	CAV1;MET;TES;TFEC;ST7-AS2;ST7;FOXP2;ASZ1;ST7-OT4
CAV2	rs28495552	7_116113744_C_G_1	rs2270188	0.889302	exercise	4	TES;CAV1;ST7-AS2;CAPZA2	CAV1;TES;CAPZA2;MET;MDFIC;FOXP2;TFEC;ST7;ST7-AS2;MIR3666	.	CAV1	CAPZA2	CAV1;MET;TES;TFEC;ST7-AS2;ST7;FOXP2;ASZ1;ST7-OT4
CAV2	rs28495552	7_116113744_C_G_1	rs2270189	0.889305	exercise	4	TES;CAV1;ST7-AS2;CAPZA2	CAV1;TES;CAPZA2;MET;MDFIC;FOXP2;TFEC;ST7;ST7-AS2;MIR3666	.	CAV1	CAPZA2	CAV1;MET;TES;TFEC;ST7-AS2;ST7;FOXP2;ASZ1;ST7-OT4
CAV2	rs28495552	7_116113744_C_G_1	rs10271007	0.884038	exercise	4	TES;CAV1;ST7-AS2;CAPZA2	CAV1;TES;CAPZA2;MET;MDFIC;FOXP2;TFEC;ST7;ST7-AS2;MIR3666	.	CAV1	CAPZA2	CAV1;MET;TES;TFEC;ST7-AS2;ST7;FOXP2;ASZ1;ST7-OT4
CAV2	rs28495552	7_116113744_C_G_1	rs926197	0.99997	exercise	5	CAV2	CAV2;TES;CAV1;CAPZA2;TFEC;FOXP2;MET;MDFIC	.	.	.	CAV1;MET;TES;TFEC;ST7-AS2;ST7;FOXP2;ASZ1;ST7-OT4
CAV2	rs28495552	7_116113744_C_G_1	rs6954077	0.985789	exercise	5	TES;CAV1;ST7-AS2;CAPZA2	CAV1;TES;CAPZA2;MET;MDFIC;FOXP2;TFEC;ST7;ST7-AS2;MIR3666	.	CAV1	CAPZA2	CAV1;MET;TES;TFEC;ST7-AS2;ST7;FOXP2;ASZ1;ST7-OT4
CAV2	rs28495552	7_116113744_C_G_1	rs6953982	0.9857	exercise	5	TES;CAV1;ST7-AS2;CAPZA2	CAV1;TES;CAPZA2;MET;MDFIC;FOXP2;TFEC;ST7;ST7-AS2;MIR3666	.	CAV1	CAPZA2	CAV1;MET;TES;TFEC;ST7-AS2;ST7;FOXP2;ASZ1;ST7-OT4
CAV2	rs28495552	7_116113744_C_G_1	rs10228178	0.985568	exercise	5	TES;CAV1;ST7-AS2;CAPZA2	CAV1;TES;CAPZA2;MET;MDFIC;FOXP2;TFEC;ST7;ST7-AS2;MIR3666	.	CAV1	CAPZA2	CAV1;MET;TES;TFEC;ST7-AS2;ST7;FOXP2;ASZ1;ST7-OT4
CAV2	rs28495552	7_116113744_C_G_1	rs2402080	0.983956	exercise	5	TES;CAV1;ST7-AS2;CAPZA2	CAV1;TES;CAPZA2;MET;MDFIC;FOXP2;TFEC;ST7;ST7-AS2;MIR3666	.	CAV1	CAPZA2	CAV1;MET;TES;TFEC;ST7-AS2;ST7;FOXP2;ASZ1;ST7-OT4
CAV2	rs28495552	7_116113744_C_G_1	rs13223362	0.982612	exercise	5	TES;CAV1;ST7-AS2;CAPZA2	CAV1;TES;CAPZA2;MET;MDFIC;FOXP2;TFEC;ST7;ST7-AS2;MIR3666	.	CAV1	CAPZA2	CAV1;MET;TES;TFEC;ST7-AS2;ST7;FOXP2;ASZ1;ST7-OT4
CAV2	rs28495552	7_116113744_C_G_1	rs6466579	0.880173	exercise	5	TES;CAV1;ST7-AS2;CAPZA2	CAV1;TES;CAPZA2;MET;MDFIC;FOXP2;TFEC;ST7;ST7-AS2;MIR3666	.	CAV1	CAPZA2	CAV1;MET;TES;TFEC;ST7-AS2;ST7;FOXP2;ASZ1;ST7-OT4
CAV2	rs28495552	7_116113744_C_G_1	rs2109514	0.859889	exercise	5	TES;CAV1;ST7-AS2;CAPZA2	CAV1;TES;CAPZA2;MET;MDFIC;FOXP2;TFEC;ST7;ST7-AS2;MIR3666	.	CAV1	CAPZA2	CAV1;MET;TES;TFEC;ST7-AS2;ST7;FOXP2;ASZ1;ST7-OT4
CAV2	rs2109514	7_116159961_G_A_1	rs3919515	0.979657	recovery	2b	TES;CAV1;ST7-AS2;CAPZA2	CAV1;TES;CAPZA2;MET;MDFIC;FOXP2;TFEC;ST7;ST7-AS2;MIR3666	.	CAV1	CAPZA2	CAV1;MET;TES;TFEC;ST7-AS2;ST7;FOXP2;ASZ1;ST7-OT4
CAV2	rs2109514	7_116159961_G_A_1	rs4730743	0.979186	recovery	3a	TES;CAV1;ST7-AS2;CAPZA2	CAV1;TES;CAPZA2;MET;MDFIC;FOXP2;TFEC;ST7;ST7-AS2;MIR3666	.	CAV1	CAPZA2	CAV1;MET;TES;TFEC;ST7-AS2;ST7;FOXP2;ASZ1;ST7-OT4
CAV2	rs2109514	7_116159961_G_A_1	rs2270188	0.977708	recovery	4	TES;CAV1;ST7-AS2;CAPZA2	CAV1;TES;CAPZA2;MET;MDFIC;FOXP2;TFEC;ST7;ST7-AS2;MIR3666	.	CAV1	CAPZA2	CAV1;MET;TES;TFEC;ST7-AS2;ST7;FOXP2;ASZ1;ST7-OT4
CAV2	rs2109514	7_116159961_G_A_1	rs2270189	0.977708	recovery	4	TES;CAV1;ST7-AS2;CAPZA2	CAV1;TES;CAPZA2;MET;MDFIC;FOXP2;TFEC;ST7;ST7-AS2;MIR3666	.	CAV1	CAPZA2	CAV1;MET;TES;TFEC;ST7-AS2;ST7;FOXP2;ASZ1;ST7-OT4
CAV2	rs2109514	7_116159961_G_A_1	rs10271007	0.979168	recovery	4	TES;CAV1;ST7-AS2;CAPZA2	CAV1;TES;CAPZA2;MET;MDFIC;FOXP2;TFEC;ST7;ST7-AS2;MIR3666	.	CAV1	CAPZA2	CAV1;MET;TES;TFEC;ST7-AS2;ST7;FOXP2;ASZ1;ST7-OT4
CAV2	rs2109514	7_116159961_G_A_1	rs926197	0.859954	recovery	5	CAV2	CAV2;TES;CAV1;CAPZA2;TFEC;FOXP2;MET;MDFIC	.	.	.	CAV1;MET;TES;TFEC;ST7-AS2;ST7;FOXP2;ASZ1;ST7-OT4
CAV2	rs2109514	7_116159961_G_A_1	rs6954077	0.884549	recovery	5	TES;CAV1;ST7-AS2;CAPZA2	CAV1;TES;CAPZA2;MET;MDFIC;FOXP2;TFEC;ST7;ST7-AS2;MIR3666	.	CAV1	CAPZA2	CAV1;MET;TES;TFEC;ST7-AS2;ST7;FOXP2;ASZ1;ST7-OT4
CAV2	rs2109514	7_116159961_G_A_1	rs6953982	0.88453	recovery	5	TES;CAV1;ST7-AS2;CAPZA2	CAV1;TES;CAPZA2;MET;MDFIC;FOXP2;TFEC;ST7;ST7-AS2;MIR3666	.	CAV1	CAPZA2	CAV1;MET;TES;TFEC;ST7-AS2;ST7;FOXP2;ASZ1;ST7-OT4
CAV2	rs2109514	7_116159961_G_A_1	rs10228178	0.885433	recovery	5	TES;CAV1;ST7-AS2;CAPZA2	CAV1;TES;CAPZA2;MET;MDFIC;FOXP2;TFEC;ST7;ST7-AS2;MIR3666	.	CAV1	CAPZA2	CAV1;MET;TES;TFEC;ST7-AS2;ST7;FOXP2;ASZ1;ST7-OT4
CAV2	rs2109514	7_116159961_G_A_1	rs2402080	0.88606	recovery	5	TES;CAV1;ST7-AS2;CAPZA2	CAV1;TES;CAPZA2;MET;MDFIC;FOXP2;TFEC;ST7;ST7-AS2;MIR3666	.	CAV1	CAPZA2	CAV1;MET;TES;TFEC;ST7-AS2;ST7;FOXP2;ASZ1;ST7-OT4
CAV2	rs2109514	7_116159961_G_A_1	rs13223362	0.88706	recovery	5	TES;CAV1;ST7-AS2;CAPZA2	CAV1;TES;CAPZA2;MET;MDFIC;FOXP2;TFEC;ST7;ST7-AS2;MIR3666	.	CAV1	CAPZA2	CAV1;MET;TES;TFEC;ST7-AS2;ST7;FOXP2;ASZ1;ST7-OT4
CAV2	rs2109514	7_116159961_G_A_1	rs6466579	0.979569	recovery	5	TES;CAV1;ST7-AS2;CAPZA2	CAV1;TES;CAPZA2;MET;MDFIC;FOXP2;TFEC;ST7;ST7-AS2;MIR3666	.	CAV1	CAPZA2	CAV1;MET;TES;TFEC;ST7-AS2;ST7;FOXP2;ASZ1;ST7-OT4
CAV2	rs2109514	7_116159961_G_A_1	rs2109514	1	recovery	5	TES;CAV1;ST7-AS2;CAPZA2	CAV1;TES;CAPZA2;MET;MDFIC;FOXP2;TFEC;ST7;ST7-AS2;MIR3666	.	CAV1	CAPZA2	CAV1;MET;TES;TFEC;ST7-AS2;ST7;FOXP2;ASZ1;ST7-OT4
CHRM2	rs1111418	7_136633704_T_C_1	rs1424546	0.99632	recovery	4	MIR490;CHRM2	MIR490;CHRM2;SLC13A4;C7orf73;PTN;C7orf55-LUC7L2	PTN	.	.	CAV1;MET;TES;TFEC;ST7-AS2;ST7;FOXP2;ASZ1;ST7-OT4
CHRM2	rs1111418	7_136633704_T_C_1	rs1111418	1	recovery	5	MIR490;CHRM2	MIR490;CHRM2;SLC13A4;C7orf73;PTN;C7orf55-LUC7L2	PTN	.	.	CAV1;MET;TES;TFEC;ST7-AS2;ST7;FOXP2;ASZ1;ST7-OT4
RP1L1	rs58065122	8_10526186_G_A_1	rs7014633	0.988685	exercise	4	.	.	.	.	.
RP1L1	rs58065122	8_10526186_G_A_1	rs11784144	0.988628	exercise	5	.	.	.	.	.
RP1L1	rs58065122	8_10526186_G_A_1	rs4841410	0.976464	exercise	5	.	.	.	.	.
RP1L1	rs58065122	8_10526186_G_A_1	rs58065122	1	exercise	5	.	.	.	.	.
MTBP	rs60717250	8_121050233_C_T_1	rs10505376	0.85646	male signal	1b	TAF2;MTBP	DEPTOR;TAF2;MTBP;SAMD12-AS1;SNTB1	DEPTOR;SNTB1	DEPTOR;exerciseT1;TAF2	MTBP
MTBP	rs60717250	8_121050233_C_T_1	rs7007998	0.875067	male signal	1b	TAF2;MTBP;SNTB1;DEPTOR	TAF2;DEPTOR;MTBP;SNTB1;SAMD12-AS1;COL14A1;ENPP2;COLEC10	TAF2;SNTB1	.	TAF2;MTBP;DEPTOR;SNTB1
MTBP	rs60717250	8_121050233_C_T_1	rs960887	0.999808	male signal	1f	TAF2;MTBP	DEPTOR;TAF2;MTBP;SAMD12-AS1;SNTB1	DEPTOR;SNTB1	DEPTOR;exerciseT1;TAF2	MTBP
MTBP	rs60717250	8_121050233_C_T_1	rs7833073	0.826343	male signal	1f	TAF2;MTBP;SNTB1;DEPTOR	TAF2;DEPTOR;MTBP;SNTB1;SAMD12-AS1;COL14A1;ENPP2;COLEC10	TAF2;SNTB1	.	TAF2;MTBP;DEPTOR;SNTB1
MTBP	rs60717250	8_121050233_C_T_1	rs7829101	0.94107	male signal	3a	TAF2;MTBP	DEPTOR;TAF2;MTBP;SAMD12-AS1;SNTB1	DEPTOR;SNTB1	DEPTOR;exerciseT1;TAF2	MTBP
MTBP	rs60717250	8_121050233_C_T_1	rs66490854	0.8202	male signal	3a	TAF2;MTBP	DEPTOR;TAF2;MTBP;SAMD12-AS1;SNTB1	DEPTOR;SNTB1	DEPTOR;exerciseT1;TAF2	MTBP
MTBP	rs60717250	8_121050233_C_T_1	rs16893478	0.856506	male signal	3a	TAF2;MTBP	DEPTOR;TAF2;MTBP;SAMD12-AS1;SNTB1	DEPTOR;SNTB1	DEPTOR;exerciseT1;TAF2	MTBP
MTBP	rs60717250	8_121050233_C_T_1	rs2292946	0.82668	male signal	3a	TAF2;MTBP;SNTB1;DEPTOR	TAF2;DEPTOR;MTBP;SNTB1;SAMD12-AS1;COL14A1;ENPP2;COLEC10	TAF2;SNTB1	.	TAF2;MTBP;DEPTOR;SNTB1
MTBP	rs60717250	8_121050233_C_T_1	rs10095532	0.94135	male signal	4	TAF2;MTBP	DEPTOR;TAF2;MTBP;SAMD12-AS1;SNTB1	DEPTOR;SNTB1	DEPTOR;exerciseT1;TAF2	MTBP
MTBP	rs60717250	8_121050233_C_T_1	rs7829116	0.915296	male signal	4	TAF2;MTBP	DEPTOR;TAF2;MTBP;SAMD12-AS1;SNTB1	DEPTOR;SNTB1	DEPTOR;exerciseT1;TAF2	MTBP
MTBP	rs60717250	8_121050233_C_T_1	rs6980708	0.861687	male signal	4	TAF2;MTBP	DEPTOR;TAF2;MTBP;SAMD12-AS1;SNTB1	DEPTOR;SNTB1	DEPTOR;exerciseT1;TAF2	MTBP
MTBP	rs60717250	8_121050233_C_T_1	rs955293	0.827004	male signal	4	TAF2;MTBP;SNTB1;DEPTOR	TAF2;DEPTOR;MTBP;SNTB1;SAMD12-AS1;COL14A1;ENPP2;COLEC10	TAF2;SNTB1	.	TAF2;MTBP;DEPTOR;SNTB1
MTBP	rs60717250	8_121050233_C_T_1	rs7004815	0.826688	male signal	4	TAF2;MTBP;SNTB1;DEPTOR	TAF2;DEPTOR;MTBP;SNTB1;SAMD12-AS1;COL14A1;ENPP2;COLEC10	TAF2;SNTB1	.	TAF2;MTBP;DEPTOR;SNTB1
MTBP	rs60717250	8_121050233_C_T_1	rs7005228	0.826987	male signal	4	TAF2;MTBP;SNTB1;DEPTOR	TAF2;DEPTOR;MTBP;SNTB1;SAMD12-AS1;COL14A1;ENPP2;COLEC10	TAF2;SNTB1	.	TAF2;MTBP;DEPTOR;SNTB1
MTBP	rs60717250	8_121050233_C_T_1	rs1519812	0.819343	male signal	5	TAF2;MTBP	DEPTOR;TAF2;MTBP;SAMD12-AS1;SNTB1	DEPTOR;SNTB1	DEPTOR;exerciseT1;TAF2	MTBP
MTBP	rs60717250	8_121050233_C_T_1	rs7843503	0.999296	male signal	5	TAF2;MTBP	DEPTOR;TAF2;MTBP;SAMD12-AS1;SNTB1	DEPTOR;SNTB1	DEPTOR;exerciseT1;TAF2	MTBP
MTBP	rs60717250	8_121050233_C_T_1	rs12545676	0.999135	male signal	5	TAF2;MTBP	DEPTOR;TAF2;MTBP;SAMD12-AS1;SNTB1	DEPTOR;SNTB1	DEPTOR;exerciseT1;TAF2	MTBP
MTBP	rs60717250	8_121050233_C_T_1	rs12548273	0.999872	male signal	5	TAF2;MTBP	DEPTOR;TAF2;MTBP;SAMD12-AS1;SNTB1	DEPTOR;SNTB1	DEPTOR;exerciseT1;TAF2	MTBP
MTBP	rs60717250	8_121050233_C_T_1	rs6469894	0.863426	male signal	5	TAF2;MTBP	DEPTOR;TAF2;MTBP;SAMD12-AS1;SNTB1	DEPTOR;SNTB1	DEPTOR;exerciseT1;TAF2	MTBP
MTBP	rs60717250	8_121050233_C_T_1	rs1519813	0.86244	male signal	5	TAF2;MTBP	DEPTOR;TAF2;MTBP;SAMD12-AS1;SNTB1	DEPTOR;SNTB1	DEPTOR;exerciseT1;TAF2	MTBP
MTBP	rs60717250	8_121050233_C_T_1	rs6469895	0.873577	male signal	5	TAF2;MTBP	DEPTOR;TAF2;MTBP;SAMD12-AS1;SNTB1	DEPTOR;SNTB1	DEPTOR;exerciseT1;TAF2	MTBP
MTBP	rs60717250	8_121050233_C_T_1	rs7817016	0.817623	male signal	5	TAF2;MTBP	DEPTOR;TAF2;MTBP;SAMD12-AS1;SNTB1	DEPTOR;SNTB1	DEPTOR;exerciseT1;TAF2	MTBP
MTBP	rs60717250	8_121050233_C_T_1	rs372278042	0.942063	male signal	5	TAF2;MTBP	DEPTOR;TAF2;MTBP;SAMD12-AS1;SNTB1	DEPTOR;SNTB1	DEPTOR;exerciseT1;TAF2	MTBP
MTBP	rs60717250	8_121050233_C_T_1	rs10090001	0.82662	male signal	5	TAF2;MTBP;SNTB1;DEPTOR	TAF2;DEPTOR;MTBP;SNTB1;SAMD12-AS1;COL14A1;ENPP2;COLEC10	TAF2;SNTB1	.	TAF2;MTBP;DEPTOR;SNTB1
MTBP	rs60717250	8_121050233_C_T_1	rs10101943	0.826398	male signal	5	TAF2;MTBP;SNTB1;DEPTOR	TAF2;DEPTOR;MTBP;SNTB1;SAMD12-AS1;COL14A1;ENPP2;COLEC10	TAF2;SNTB1	.	TAF2;MTBP;DEPTOR;SNTB1
MTBP	rs60717250	8_121050233_C_T_1	rs11780844	0.826623	male signal	5	TAF2;MTBP;SNTB1;DEPTOR	TAF2;DEPTOR;MTBP;SNTB1;SAMD12-AS1;COL14A1;ENPP2;COLEC10	TAF2;SNTB1	.	TAF2;MTBP;DEPTOR;SNTB1
Results are presented for all SNPs in LD r2 ≥ 0.8 with lead SNPs found in this study that have a functional score ≤ 5, and the locus has at least one significant Hi-C interaction.
